# Supplementary material for: A Cre-conditional MYCN-driven neuroblastoma mouse model as an improved tool for preclinical studies
Source: Oncogene. 2014 Sep 1;34(26):3357–68. doi: 10.1038/onc.2014.269 (PMC4487199; doi:10.1038/onc.2014.269)
Supplement: Supplementary Table 2 [file onc2014269x12.xls]

## Sheet: Table S2
Supplementary Table 2. Genes differentially expressed between tumors from heterozygous LSL-MYCN;Dbh-iCre mice and normal adrenal gland.
Probe ID	Gene Symbol	fold change	pfp	P.value		Probe ID	Gene Symbol	fold change	pfp	P.value
upregulated in LSL-MYCN tumors						downregulated in LSL-MYCN tumors
1456035_at	Nxf3	921.499	0	0		1448453_at	Hsd3b1	0.0001	0	0
1453125_at	Sox11	866.726	0	0		1448804_at	Cyp11a1	0.0002	0	0
1436790_a_at	Sox11	861.318	0	0		1419136_at	Akr1c18	0.0002	0	0
1418139_at	Dcx	788.202	0	0		1455100_at	Akr1d1	0.0002	0	0
1422825_at	Cartpt	826.214	0	0		1416225_at	Adh1	0.0003	0	0
1453002_at	Sox11	753.784	0	0		1456362_at	Cyp11b1	0.0002	0	0
1429372_at	Sox11	703.708	0	0		1449201_at	Star	0.0002	0	0
1454672_at	Nefl	410.136	0	0		1423381_at	Akr1cl	0.0002	0	0
1437312_at	Bmpr1b	474.639	0	0		1418728_at	Star	0.0003	0	0
1418141_at	Dcx	470.629	0	0		1418654_at	Hao2	0.0003	0	0
1429051_s_at	Sox11	372.463	0	0		1423556_at	Akr1b7	0.0003	0	0
1421883_at	Elavl2	256.46	0	0		1451371_at	Mrap	0.0004	0	0
1415978_at	Tubb3	249.011	0	0		1418729_at	Star	0.0004	0	0
1422520_at	Nefm	294.476	0	0		1449218_at	Cox8b	0.0007	0	0
1426255_at	Nefl	276.665	0	0		1436453_at	BB144871	0.0005	0	0
1443117_at	Eya1	307.52	0	0		1425771_at	Akr1d1	0.0005	0	0
1421882_a_at	Elavl2	248.537	0	0		1460049_s_at	1500015O10Rik	0.0006	0	0
1420357_s_at	NA	281.925	0	0		1422926_at	Mc2r	0.0006	0	0
1441778_at	Adcyap1	288.557	0	0		1418197_at	Ucp1	0.0009	0	0
1451289_at	Dclk1	323.26	0	0		1460256_at	Car3	0.0007	0	0
1429203_at	2410076I21Rik	293.769	0	0		1449182_at	Retn	0.0008	0	0
1425892_a_at	Pnoc	286.592	0	0		1422651_at	Adipoq	0.0008	0	0
1424270_at	Dclk1	273.322	0	0		1455647_at	Ar	0.0009	0	0
1450975_at	Cacng4	255.776	0	0		1455691_at	Cyp21a1	0.001	0	0
1438042_at	Shox2	248.349	0	0		1422333_at	Cyp21a1	0.001	0	0
1418105_at	Stmn4	245.693	0	0		1417867_at	Cfd	0.0012	0	0
1435197_at	Pou3f3	211.115	0	0		1428821_at	Agpat2	0.0011	0	0
1449193_at	Cd5l	224.426	0	0		1420774_a_at	Mgarp	0.0011	0	0
1436659_at	Dclk1	236.3	0	0		1448507_at	Efhd1	0.0012	0	0
1423537_at	Gap43	192.83	0	0		1416658_at	Frzb	0.0013	0	0
1452458_s_at	Lrr1	192.208	0	0		1424737_at	Thrsp	0.0013	0	0
1417520_at	Nfe2l3	187.128	0	0		1448792_a_at	Cyp2f2	0.0012	0	0
1455516_at	Csrnp3	215.296	0	0		1437397_at	Prlr	0.0015	0	0
1452679_at	Tubb2b	174.272	0	0		1452260_at	Cidec	0.0014	0	0
1424271_at	Dclk1	206.154	0	0		1435370_a_at	Ces1d	0.0016	0	0
1450871_a_at	Bcat1	196.866	0	0		1420465_s_at	NA	0.0024	0	0
1434679_at	Ncan	187.845	0	0		1437064_at	Ar	0.0018	0	0
1440527_at	NA	190.128	0	0		1422973_a_at	Thrsp	0.0017	0	0
1448991_a_at	Ina	173.31	0	0		1424729_at	Adig	0.0017	0	0
1435287_at	Add2	163.013	0	0		1424885_at	Klhdc8a	0.0018	0	0
1455358_at	Rbfox1	158.378	0	0		1449081_at	Ces1d	0.0018	0	0
1435940_at	Dclk1	167.249	0	0		1440888_at	Oxtr	0.0018	0	0
1434925_at	4833424O15Rik	175.154	0	0		1456532_at	Pdgfd	0.002	0	0
1435297_at	Gjd2	145.123	0	0		1448871_at	Mapk13	0.002	0	0
1418314_a_at	Rbfox1	156.157	0	0		1424357_at	Tmem45b	0.0018	0	0
1426413_at	Neurod1	154.156	0	0		1418709_at	Cox7a1	0.0021	0	0
1426412_at	Neurod1	147.334	0	0		1419196_at	Hamp	0.002	0	0
1454782_at	Bai3	148.352	0	0		1448556_at	Prlr	0.0021	0	0
1427640_a_at	Runx1t1	142.656	0	0		1423439_at	Pck1	0.0021	0	0
1448785_at	Runx1t1	150.505	0	0		1418872_at	Abcb1b	0.002	0	0
1438531_at	A730054J21Rik	146.166	0	0		1423954_at	NA	0.002	0	0
1418880_at	Gfra3	132.577	0	0		1418315_at	Nr5a1	0.0022	0	0
1435532_at	Rimklb	129.445	0	0		1451322_at	Cmbl	0.0022	0	0
1438746_at	A530058N18Rik	123.169	0	0		1423261_at	1500015O10Rik	0.0023	0	0
1436862_at	Doc2a	137.572	0	0		1424393_s_at	Adhfe1	0.0021	0	0
1452894_at	Elavl4	133.741	0	0		1416318_at	Serpinb1a	0.0023	0	0
1444980_at	Onecut2	128.508	0	0		1415994_at	Cyp2e1	0.0022	0	0
1441197_at	9530059O14Rik	123.65	0	0		1448249_at	Gpd1	0.0023	0	0
1439193_at	Prrxl1	127.934	0	0		1450606_at	Pnmt	0.0025	0	0
1422720_at	Isl1	123.768	0	0		1427844_a_at	Cebpb	0.0026	0	0
1454660_at	Arhgap36	110.647	0	0		1458194_at	NA	0.0026	0	0
1457979_at	NA	131.677	0	0		1451054_at	Orm1	0.0023	0	0
1434969_at	Celf5	131.928	0	0		1450884_at	Cd36	0.0026	0.0002	0
1439200_x_at	Rhox4b	120.611	0	0		1419663_at	Ogn	0.0027	0.0002	0
1456077_x_at	Cdc25c	119.052	0	0		1450782_at	Wnt4	0.003	0.0002	0
1423427_at	Adcyap1	121.524	0	0		1417625_s_at	Ackr3	0.0032	0.0002	0
1420559_a_at	Shox2	111.709	0	0		1419298_at	Pon3	0.0031	0.0001	0
1441757_at	1190002F15Rik	106.967	0	0		1438021_at	Rbm47	0.0031	0.0001	0
1455529_at	Mex3a	111.204	0	0		1441915_s_at	Plin5	0.0031	0.0001	0
1453107_s_at	NA	104.731	0	0		1423166_at	Cd36	0.0031	0.0001	0
1437784_at	Runx1t1	115.257	0	0		1452317_at	Hoxb9	0.0031	0.0001	0
1450683_at	Tagln3	110.597	0	0		1448424_at	Frzb	0.0033	0.0001	0
1445226_at	BC023969	102.278	0	0		1438036_x_at	Rmdn2	0.0033	0.0001	0
1440201_at	Slc8a1	110.906	0	0		1416930_at	Ly6d	0.0033	0.0001	0
1428481_s_at	Cdca8	91.7626	0	0		1438954_x_at	Figf	0.0033	0.0001	0
1450258_a_at	Elavl4	109.73	0	0		1451006_at	Xdh	0.0033	0.0001	0
1460044_at	Onecut2	101.301	0	0		1428837_at	Klhl14	0.0034	0.0001	0
1435871_at	Elavl3	106.363	0	0		1452592_at	Mgst2	0.0035	0.0001	0
1438344_at	4833424O15Rik	106.839	0	0		1450574_at	Cyp11b2	0.0036	0.0001	0
1434670_at	Kif5a	94.1465	0	0		1436521_at	Slc36a2	0.0033	0.0001	0
1431826_a_at	Brsk2	101.703	0	0		1438953_at	Figf	0.0036	0.0001	0
1449526_a_at	Gdpd3	91.5393	0	0		1457664_x_at	C2	0.0036	0.0001	0
1428111_at	Slc38a4	109.078	0	0		1424400_a_at	Aldh1l1	0.0036	0.0001	0
1437611_x_at	Kif2c	89.8651	0	0		1418486_at	Vnn1	0.0038	0.0001	0
1432750_at	Zfp711	103.943	0	0		1427482_a_at	Car8	0.0037	0.0001	0
1440874_at	Slco5a1	97.6577	0	0		1417429_at	Fmo1	0.004	0.0001	0
1452879_at	Synpo2	93.8475	0	0		1455918_at	Adrb3	0.0036	0.0001	0
1439833_at	Sept3	100.093	0	0		1437339_s_at	Pcsk5	0.0038	0.0001	0
1435892_at	Asxl3	99.1809	0	0		1438035_at	Rmdn2	0.0038	0.0001	0
1440990_at	Kif26b	100.456	0	0		1433489_s_at	Fgfr2	0.0039	0.0001	0
1451105_at	Vash2	93.2918	0	0		1416315_at	Abhd4	0.0038	0.0002	0
1448992_at	Ina	96.3457	0	0		1453487_at	Dhdh	0.0039	0.0002	0
1421881_a_at	Elavl2	97.0341	0	0		1435371_x_at	Ces1d	0.0037	0.0002	0
1419672_at	Spock1	103.572	0	0		1448301_s_at	Serpinb1a	0.004	0.0002	0
1434779_at	Cbln2	89.5974	0	0		1451236_at	Rerg	0.0041	0.0002	0
1447342_at	NA	90.7938	0	0		1418595_at	Plin4	0.004	0.0002	0
1442810_x_at	Scn9a	95.8308	0	0		1447886_at	0610040B09Rik	0.0043	0.0002	0
1421190_at	Gabrb3	91.2928	0	0		1441687_at	Wnt4	0.0043	0.0002	0
1457072_at	Bcl11a	82.9133	0	0		1455869_at	NA	0.0043	0.0002	0
1429416_at	Ttc9b	92.277	0	0		1417129_a_at	Meis2	0.0048	0.0002	0
1439556_at	Ncam1	89.6174	0	0		1455063_at	Rmdn2	0.0045	0.0002	0
1433971_at	Camta1	89.425	0	0		1415965_at	Scd1	0.0042	0.0002	0
1435933_at	Scn2a1	88.0326	0	0		1426225_at	Rbp4	0.0044	0.0002	0
1435005_at	Cenpe	86.8497	0	0		1460591_at	Esr1	0.0045	0.0002	0
1435913_at	B4galnt4	91.0339	0	0		1416411_at	Gstm2	0.0045	0.0002	0
1418497_at	Fgf13	76.3267	0	0		1436869_at	Shh	0.0049	0.0002	0
1427288_at	Apba2	90.6641	0	0		1441102_at	Prlr	0.0047	0.0002	0
1421546_a_at	Racgap1	74.6087	0	0		1451406_a_at	Pcsk5	0.0047	0.0002	0
1417676_a_at	Ptpro	87.2963	0	0		1426146_a_at	Chpt1	0.0047	0.0002	0
1448191_at	Plk1	78.7079	0	0		1427183_at	Efemp1	0.005	0.0003	0
1419063_at	Ugt8a	87.5251	0	0		1456165_at	Akr1cl	0.0054	0.0004	0
1419673_at	Spock1	85.7919	0	0		1417273_at	Pdk4	0.0052	0.0004	0
1423280_at	Stmn2	78.062	0	0		1417962_s_at	Ghr	0.0051	0.0004	0
1445804_at	NA	80.631	0	0		1435495_at	Adora1	0.0053	0.0004	0
1444443_at	NA	81.0454	0	0		1419662_at	Ogn	0.0052	0.0003	0
1460627_at	Thsd7b	80.2371	0	0		1449038_at	Hsd11b1	0.0053	0.0003	0
1434767_at	Mis18bp1	77.5923	0	0		1416051_at	C2	0.0053	0.0003	0
1416558_at	Melk	69.706	0	0		1430584_s_at	Car3	0.0052	0.0003	0
1431076_at	Add2	83.1115	0	0		1451660_a_at	Hoxb6	0.0056	0.0004	0
1424046_at	Bub1	71.5458	0	0		1444124_a_at	E330017L17Rik	0.0056	0.0004	0
1428105_at	Tpx2	78.0097	0	0		1417946_at	Abhd3	0.0053	0.0004	0
1417504_at	Calb1	81.0289	0	0		1430051_at	4930486L24Rik	0.0058	0.0004	0
1440487_at	Dcc	83.7498	0	0		1452823_at	Gstk1	0.0055	0.0005	0
1445703_at	Ptchd1	82.5369	0	0		1422820_at	Lipe	0.0054	0.0005	0
1448289_at	Crmp1	83.6502	0	0		1448908_at	Ppap2b	0.0056	0.0005	0
1431581_at	4922502B01Rik	76.7704	0	0		1419365_at	Pex11a	0.0054	0.0005	0
1436018_at	Mex3a	75.9176	0	0		1457632_s_at	Meis2	0.0061	0.0005	0
1428741_at	Elavl4	81.5218	0	0		1450110_at	Adh7	0.0063	0.0005	0
1448205_at	NA	69.7319	0	0		1449773_s_at	Gadd45b	0.0057	0.0005	0
1442809_at	Scn9a	79.6676	0	0		1435665_at	Trim30d	0.0058	0.0005	0
1444615_x_at	Runx1t1	80.3593	0	0		1431142_s_at	Aifm2	0.0058	0.0005	0
1455947_at	March11	77.9443	0	0		1427052_at	Acacb	0.0057	0.0005	0
1455484_at	Elavl3	75.6353	0	0		1430127_a_at	Ccnd2	0.0059	0.0005	0
1449682_s_at	NA	60.7156	0	0		1453588_at	Car3	0.0059	0.0004	0
1417588_at	Galnt3	67.6795	0	0		1449015_at	Retnla	0.0059	0.0004	0
1456487_at	Adcy1	76.4216	0	0		1423436_at	Gsta3	0.0058	0.0004	0
1426649_at	Tmeff1	73.5204	0	0		1416368_at	Gsta4	0.0057	0.0004	0
1437168_at	Srsf12	74.8996	0	0		1423805_at	Dab2	0.0059	0.0004	0
1421399_at	Insm1	56.7801	0	0		1416194_at	Cyp4b1	0.0059	0.0004	0
1437781_at	Insm2	67.9647	0	0		1436233_at	Btnl9	0.006	0.0004	0
1423085_at	Efnb3	72.4625	0	0		1418490_at	Sdsl	0.006	0.0004	0
1415810_at	Uhrf1	66.4867	0	0		1438796_at	Nr4a3	0.0064	0.0004	0
1424306_at	Elovl4	71.6531	0	0		1437385_at	Ccbe1	0.0062	0.0005	0
1420377_at	St8sia2	71.6432	0	0		1418788_at	Tek	0.0062	0.0005	0
1418026_at	Exo1	68.8385	0	0		1436936_s_at	NA	0.0072	0.0005	0
1419033_at	2610018G03Rik	61.943	0	0		1426278_at	Ifi27l2a	0.006	0.0005	0
1450723_at	Isl1	73.1353	0	0		1451501_a_at	Ghr	0.0063	0.0005	0
1448899_s_at	Rad51ap1	70.2665	0	0		1419435_at	Aox1	0.0062	0.0005	0
1438571_at	Bub1	67.3876	0	0		1435663_at	Esr1	0.0062	0.0005	0
1442095_at	Asxl3	70.3745	0	0		1424155_at	Fabp4	0.0064	0.0005	0
1456685_at	Nsg2	71.4248	0	0		1416050_a_at	Scarb1	0.0064	0.0005	0
1440363_at	NA	70.2548	0	0		1451532_s_at	Steap1	0.0066	0.0005	0
1422798_at	Cntnap2	67.2065	0	0		1418003_at	Rgcc	0.0064	0.0005	0
1425484_at	Tox	65.9564	0	0		1430143_at	4930426D05Rik	0.0066	0.0005	0
1431300_at	Sgip1	64.8589	0	0		1416236_a_at	Mpzl2	0.006	0.0006	0
1442913_at	NA	65.9375	0	0		1455961_at	NA	0.0069	0.0006	0
1455865_at	Insm1	57.8569	0	0		1450883_a_at	Cd36	0.0064	0.0006	0
1433451_at	Cdk5r1	66.3397	0	0		1447927_at	NA	0.0065	0.0006	0
1452912_at	Dscc1	57.815	0	0		1444086_at	Nckap5	0.0068	0.0006	0
1452115_a_at	Plk4	65.6907	0	0		1448700_at	G0s2	0.0066	0.0006	0
1422530_at	Prph	61.5449	0	0		1456251_x_at	Tspo	0.0067	0.0006	0
1439040_at	Cenpe	62.3108	0	0		1435446_a_at	Chpt1	0.0065	0.0006	0
1443018_at	NA	61.1722	0	0		1453836_a_at	Mgll	0.0066	0.0006	0
1441890_x_at	Tmeff1	65.9083	0	0		1424392_at	Adhfe1	0.0064	0.0006	0
1424896_at	Gpr85	65.5739	0	0		1457429_s_at	Sbspon	0.0066	0.0006	0
1427141_at	2700099C18Rik	60.4855	0	0		1417212_at	Fam195a	0.0069	0.0006	0
1445298_at	NA	63.2378	0	0		1450971_at	Gadd45b	0.0068	0.0006	0
1449877_s_at	NA	60.4629	0	0		1448735_at	Cp	0.0067	0.0006	0
1429293_at	Gpc2	59.648	0	0		1417760_at	Nr0b1	0.0071	0.0006	0
1429759_at	Rps6ka6	65.8806	0	0		1417066_at	Adck3	0.0067	0.0006	0
1430530_s_at	Nmral1	64.1645	0	0		1416122_at	Ccnd2	0.007	0.0006	0
1439768_x_at	Sema4f	62.7305	0	0		1450455_s_at	NA	0.0071	0.0006	0
1420429_at	Pcdhb3	63.9908	0	0		1456295_at	B230114P17Rik	0.0072	0.0006	0
1434421_at	Islr2	54.2716	0	0		AFFX-PyruCarbMur/L09192_3_at	Pcx	0.0069	0.0006	0
1455087_at	D7Ertd715e	64.7813	0	0		1423411_at	Rbm47	0.0069	0.0006	0
1435533_s_at	Rimklb	61.7371	0	0		1427263_at	Xist	0.0083	0.0006	0
1456527_at	Hecw1	62.4974	0	0		1420686_at	Cryba4	0.0075	0.0006	0
1457316_at	Map6	62.6764	0	0		1424008_a_at	NA	0.0072	0.0006	0
1432182_at	4922502B01Rik	60.2625	0	0		1447845_s_at	Vnn1	0.0074	0.0006	0
1416003_at	Cldn11	54.3272	0	0		1430307_a_at	Me1	0.0072	0.0007	0
1456280_at	Clspn	57.1136	0	0		1424937_at	Plin5	0.0071	0.0007	0
1424278_a_at	Birc5	56.4043	0	0		1438602_s_at	Masp1	0.0082	0.0007	0
1439173_at	Hook1	60.1585	0	0		1431213_a_at	NA	0.0074	0.0007	0
1427122_at	Copg2os2	56.6451	0	0		1422804_at	Serpinb6b	0.0076	0.0007	0
1438450_at	Lin7a	61.4739	0	0		1435943_at	Dpep1	0.0075	0.0007	0
1441392_at	NA	55.5692	0	0		1417110_at	Man1a	0.0079	0.0007	0
1436552_at	Jakmip2	61.5111	0	0		1449434_at	Car3	0.0088	0.0007	0
1450863_a_at	Dclk1	59.6044	0	0		1451415_at	1810011O10Rik	0.0077	0.0007	0
1428268_at	Psd2	58.2084	0	0		1423072_at	6720475J19Rik	0.0084	0.0007	0
1437618_x_at	Gpr85	59.9554	0	0		1420723_at	Vnn3	0.0084	0.0007	0
1429651_at	Phactr3	58.668	0	0		1425464_at	Gata6	0.0079	0.0007	0
1418178_at	Ina	58.9569	0	0		1436203_a_at	1110059G02Rik	0.0078	0.0007	0
1435767_at	Scn3b	60.0541	0	0		1436021_at	Mfsd4	0.0085	0.0007	0
1436309_at	Neto2	54.0131	0	0		1417702_a_at	Hnmt	0.0076	0.0007	0
1425067_at	Celsr3	58.9888	0	0		1421917_at	Pdgfra	0.0081	0.0008	0
1427161_at	Cenpf	52.2294	0	0		1422677_at	Dgat2	0.008	0.0008	0
1429249_at	4833424O15Rik	54.77	0	0		1416695_at	Tspo	0.0081	0.0009	0
1422814_at	Aspm	47.6132	0	0		1424715_at	Retsat	0.0079	0.0009	0
1456632_at	Bcl11a	49.8223	0	0		1427331_at	Adora1	0.0081	0.0009	0
1449843_at	St8sia2	51.0376	0	0		1425582_a_at	Emcn	0.0087	0.0008	0
1417323_at	Psrc1	55.0897	0	0		1421014_a_at	Clybl	0.0082	0.0009	0
1456656_at	Lin7a	57.3184	0	0		1417697_at	Soat1	0.0087	0.0009	0
1429298_at	Ddah1	55.8564	0	0		1438948_x_at	Tspo	0.0084	0.0009	0
1455378_at	Rimkla	55.9912	0	0		1416383_a_at	Pcx	0.0082	0.0009	0
1439208_at	Chek1	56.3337	0	0		1450744_at	Ell2	0.0087	0.001	0
1438307_at	Hmgb2	52.4712	0	0		1434719_at	A2m	0.0105	0.001	0
1438217_at	Rbfox1	55.8529	0	0		1418862_at	Echdc3	0.0085	0.001	0
1445359_at	Adcy1	55.2498	0	0		1440091_at	Meis2	0.009	0.001	0
1439944_at	Rbm46	48.0982	0	0		1443579_s_at	Deptor	0.0087	0.001	0
1449987_at	Alk	56.3409	0	0		1451411_at	Gprc5b	0.0086	0.001	0
1449054_a_at	Pcbp4	54.5698	0	0		1436326_at	Rora	0.0089	0.001	0
1422168_a_at	Bdnf	52.8179	0	0		1421088_at	Gpc4	0.009	0.001	0
1433408_a_at	Mcm10	53.4622	0	0		1456327_at	A530020G20Rik	0.0088	0.0011	0
1452954_at	Ube2c	49.5227	0	0		1455531_at	Mfsd4	0.0096	0.0011	0
1429171_a_at	Ncapg	50.3692	0	0		1415800_at	Gja1	0.0089	0.0011	0
1455230_at	Cacng4	55.1489	0	0		1434815_a_at	Mapkapk3	0.0089	0.0011	0
1422945_a_at	Kif5c	56.1375	0	0		1427126_at	Hspa1b	0.0103	0.0011	0
1460214_at	Pcp4	51.6467	0	0		1418849_x_at	Aqp7	0.009	0.0011	0
1426438_at	Ddx3y	44.5679	0	0		1455607_at	Rspo3	0.0087	0.0011	0
1424482_at	Arhgef7	53.533	0	0		1441952_x_at	Lynx1	0.0092	0.0011	0
1416802_a_at	Cdca5	48.3498	0	0		1425985_s_at	Masp1	0.0098	0.0011	0
1435062_at	Srrm4	54.5565	0	0		1418455_at	Copz2	0.009	0.0011	0
1421612_a_at	NA	54.0407	0	0		1425476_at	Col4a5	0.0092	0.0011	0
1429295_s_at	Trip13	50.081	0	0		1449396_at	Aoc3	0.0093	0.0011	0
1429294_at	Trip13	49.0915	0	0		1441975_at	Acpp	0.0108	0.0011	0
1452314_at	Kif11	50.8288	0	0		1448229_s_at	Ccnd2	0.0092	0.0011	0
1454821_at	B3gat1	52.8205	0	0		1434745_at	Ccnd2	0.0095	0.0011	0
1423281_at	Stmn2	54.3266	0	0		1415907_at	Ccnd3	0.0091	0.0011	0
1439702_at	NA	47.9826	0	0		1419197_x_at	Hamp	0.0093	0.0011	0
1421152_a_at	Gnao1	51.5753	0	0		1427345_a_at	Sult1a1	0.0093	0.0011	0
1438057_at	NA	53.1722	0	0		1434195_at	Prss35	0.0098	0.0011	0
1445275_at	Ccser1	51.9366	0	0		1441912_x_at	C2	0.0092	0.0012	0
1429269_at	BC068157	51.663	0	0		1449528_at	Figf	0.0095	0.0012	0
1417746_at	Cplx1	53.1059	0	0		1419185_a_at	Mlxipl	0.0096	0.0012	0
1429257_at	Meg3	49.4997	0	0		1418708_at	Apoc4	0.0095	0.0011	0
1423802_at	Camkv	50.1479	0	0		1449555_a_at	Fetub	0.0099	0.0011	0
1416299_at	Shcbp1	47.7002	0	0		1418580_at	Rtp4	0.0094	0.0011	0
1440005_at	Onecut2	50.8099	0	0		1421374_a_at	Fxyd1	0.0092	0.0011	0
1452524_a_at	Elavl3	50.4358	0	0		1422847_a_at	Prkcd	0.0101	0.0011	0
1455509_at	Nacad	51.4887	0	0		1447861_x_at	Meis2	0.0099	0.0011	0
1457229_at	Gpr173	51.4512	0	0		1423911_at	Ppp2r5a	0.0093	0.0011	0
1450886_at	Gsg2	50.3254	0	0		1418058_at	Eltd1	0.0095	0.0012	0
1435114_at	Wdhd1	51.6368	0	0		1435595_at	1810011O10Rik	0.0095	0.0012	0
1447404_at	8030462N17Rik	50.2808	0	0		1417956_at	Cidea	0.01	0.0011	0
1438434_at	Arhgap11a	47.5548	0	0		1417633_at	Sod3	0.0096	0.0013	0
1428571_at	Col9a1	47.815	0	0		1427351_s_at	Ighm	0.01	0.0013	0
1437855_at	Map4	53.6361	0	0		1443698_at	Xaf1	0.0098	0.0013	0
1434785_at	Cacng5	44.7241	0	0		1416806_at	Fdxr	0.01	0.0012	0
1417910_at	Ccna2	46.8159	0	0		1419758_at	Abcb1a	0.0098	0.0013	0
1450862_at	Rad54l	49.3236	0	0		1416505_at	Nr4a1	0.0102	0.0014	0
1452872_at	Ank3	50.1769	0	0		1448143_at	Aldh2	0.0099	0.0014	0
1417911_at	Ccna2	49.5614	0	0		1438288_x_at	1110059G02Rik	0.0099	0.0013	0
1422773_at	Myt1	51.7226	0	0		1425341_at	Kcnk3	0.0101	0.0013	0
1450692_at	Kif4	49.3359	0	0		1424034_at	Rora	0.0108	0.0013	0
1458662_at	NA	50.6372	0	0		1460197_a_at	Steap4	0.0102	0.0014	0
1435314_at	Tph2	45.2068	0	0		1424857_a_at	Trim34a	0.0105	0.0014	0
1429982_at	Rimklb	48.3137	0	0		1424375_s_at	Gimap4	0.0104	0.0014	0
1418298_s_at	Dpysl4	50.1432	0	0		1453571_at	Deptor	0.0103	0.0014	0
1457936_at	Mapk8	43.3384	0	0		1443904_at	Fads6	0.011	0.0014	0
1452731_x_at	NA	49.0846	0	0		1448881_at	Hp	0.01	0.0014	0
1437251_at	Cdca2	46.9452	0	0		1447851_x_at	Atp10a	0.0105	0.0014	0
1419943_s_at	NA	44.9764	0	0		1448433_a_at	Pcolce	0.011	0.0014	0
1435575_at	Kntc1	48.6126	0	0		1416123_at	Ccnd2	0.0108	0.0014	0
1427707_a_at	Stil	49.2888	0	0		1451969_s_at	Parp3	0.0107	0.0015	0
1428301_at	NA	49.2889	0	0		1448649_at	Enpep	0.0109	0.0015	0
1424556_at	Pycr1	48.814	0	0		1418901_at	Cebpb	0.0109	0.0016	0
1416444_at	Elovl2	48.7589	0	0		1418982_at	Cebpa	0.0108	0.0016	0
1437083_at	Tmem169	48.3065	0	0		1451413_at	Cast	0.011	0.0016	0
1422016_a_at	Cenph	47.5137	0	0		1453173_at	Akr1b10	0.0113	0.0016	0
1436602_x_at	Cacna1b	48.935	0	0		1424938_at	Steap1	0.011	0.0016	0
1428069_at	Cdca7	43.628	0	0		1424266_s_at	Ces1f	0.0113	0.0016	0
1460449_at	Anks1b	47.215	0	0		1418626_a_at	Clu	0.0114	0.0016	0
1423340_at	Tfap2b	39.4163	0	0		1452475_at	Pcsk5	0.0112	0.0016	0
1439612_at	Cacna1b	47.8963	0	0		1426154_s_at	NA	0.0136	0.0016	0
1428304_at	Esco2	46.2838	0	0		1451489_at	Slc25a35	0.0113	0.0016	0
1457399_at	NA	46.8134	0	0		1452132_at	Tlcd1	0.0109	0.0016	0
1429628_at	Soga3	47.8228	0	0		1443225_at	Acvr1c	0.0111	0.0016	0
1456387_at	Nol4	43.0474	0	0		1435701_at	Cyyr1	0.0112	0.0016	0
1457015_at	A230070E04Rik	47.0357	0	0		1425559_a_at	Acsm3	0.0112	0.0016	0
1427246_at	Magi1	46.8531	0	0		1418601_at	Aldh1a7	0.0115	0.0016	0
1451246_s_at	Aurkb	39.0625	0	0		1418095_at	Smpx	0.0111	0.0016	0
1430579_at	Tnik	44.3529	0	0		1421525_a_at	Naip5	0.0121	0.0016	0
1428664_at	Vip	40.591	0	0		1416855_at	Gas1	0.0116	0.0016	0
1417585_at	Nup210	45.8442	0	0		1438511_a_at	Rgcc	0.0118	0.0016	0
1420518_a_at	Igsf9	44.7297	0	0		1417394_at	Klf4	0.0115	0.0016	0
1455421_x_at	Fam131b	46.7086	0	0		1455112_at	Aifm2	0.0113	0.0016	0
1455847_at	Pak7	45.142	0	0		1422526_at	Acsl1	0.0114	0.0016	0
1439990_at	NA	46.3746	0	0		1418239_at	Apof	0.0109	0.0016	0
1433450_at	Cdk5r1	45.6533	0	0		1452308_a_at	Atp1a2	0.0116	0.0016	0
1447771_at	NA	45.6992	0	0		1421058_at	Adh7	0.0134	0.0016	0
1435951_at	Grip1	45.7928	0	0		1451611_at	Pla2g16	0.0117	0.0016	0
1419153_at	2810417H13Rik	42.8117	0	0		1438059_at	Ctxn3	0.0117	0.0016	0
1433946_at	Zik1	46.1975	0	0		1436204_at	1110059G02Rik	0.0117	0.0016	0
1433972_at	Camta1	45.5784	0	0		1416441_at	Cpq	0.0117	0.0016	0
1435678_at	2610017I09Rik	40.9256	0	0		1426869_at	Boc	0.0116	0.0016	0
1424367_a_at	Homer2	42.4463	0	0		1454795_at	Cobll1	0.0117	0.0017	0
1448303_at	Gpnmb	44.4252	0	0		1429514_at	Ppap2b	0.012	0.0017	0
1456187_at	Slc7a14	45.3232	0	0		1449442_at	Pex11a	0.0115	0.0017	0
1458505_at	LOC552901	38.9232	0	0		1431143_x_at	Aifm2	0.012	0.0017	0
1428653_x_at	Elavl1	44.445	0	0		1451348_at	Deptor	0.0122	0.0017	0
1425304_s_at	Prima1	44.772	0	0		1439096_at	Ddo	0.0125	0.0017	0
1435215_at	Synrg	44.9201	0	0		1428614_at	Ldhd	0.0118	0.0017	0
1424144_at	Cdt1	40.0567	0	0		1423405_at	Timp4	0.0123	0.0017	0
1433862_at	Espl1	44.4972	0	0		1437479_x_at	Tbx3	0.0127	0.0018	0
1454737_at	Dusp9	40.9931	0	0		1429399_at	Rnf125	0.0124	0.0018	0
1424679_at	Mab21l1	45.2982	0	0		1420583_a_at	Rora	0.0129	0.0018	0
1454995_at	Ddah1	43.7308	0	0		1420641_a_at	Sqrdl	0.012	0.0018	0
1448832_a_at	Cplx1	44.43	0	0		1419455_at	Il10rb	0.0123	0.0018	0
1439854_at	Hrk	43.8864	0	0		1448499_a_at	Ephx2	0.0124	0.0018	0
1422586_at	Ecel1	44.0843	0	0		1430637_at	2210016H18Rik	0.0133	0.0018	0
1417890_at	Pdxp	44.1082	0	0		1460682_s_at	NA	0.0124	0.0018	0
1428480_at	Cdca8	41.5053	0	0		1448786_at	Plbd1	0.0126	0.0018	0
1454694_a_at	Top2a	39.1798	0	0		1436058_at	Rsad2	0.0126	0.0018	0
1449055_x_at	Pcbp4	43.0938	0	0		1415964_at	Scd1	0.0127	0.0018	0
1455049_at	Igsf3	43.2219	0	0		1422905_s_at	Fmo2	0.0131	0.0018	0
1437370_at	Sgol2	43.5405	0	0		1452145_at	H6pd	0.0126	0.0019	0
1419838_s_at	Plk4	42.9986	0	0		1437872_at	Napepld	0.0131	0.0019	0
1436359_at	Ret	44.2216	0	0		1425853_s_at	Prlr	0.0137	0.0019	0
1420994_at	B3gnt5	41.176	0	0		1450033_a_at	Stat1	0.0128	0.0018	0
1415927_at	Actc1	40.9105	0	0		1437992_x_at	Gja1	0.0132	0.0019	0
1446190_at	Dclk1	41.2037	0	0		1427049_s_at	Smo	0.013	0.0019	0
1425815_a_at	Hmmr	39.709	0	0		1425538_x_at	Ceacam1	0.013	0.0019	0
1454630_at	Samd14	43.3864	0	0		1422155_at	NA	0.013	0.0019	0
1434645_at	C530008M17Rik	43.0996	0	0		1448926_at	Hoxa5	0.0129	0.0019	0
1439609_at	NA	44.2223	0	0		1418672_at	Akr1c13	0.0131	0.0019	0
1448113_at	Stmn1	42.6021	0	0		1442359_at	Steap2	0.0132	0.0019	0
1439231_at	NA	33.7783	0	0		1437416_at	NA	0.0132	0.002	0
1435024_at	NA	43.1231	0	0		1436514_at	Gpc4	0.0134	0.002	0
1426959_at	Bdh1	40.3185	0	0		1427465_at	Atp1a2	0.0132	0.002	0
1435306_a_at	Kif11	40.4679	0	0		1416424_at	Plin3	0.0128	0.002	0
1437753_at	Faxc	42.9026	0	0		1428613_at	Ldhd	0.0128	0.002	0
1424292_at	Depdc1a	37.2189	0	0		1436212_at	Tmem71	0.0135	0.002	0
1453562_a_at	Nmral1	41.6328	0	0		1454604_s_at	Tspan12	0.0131	0.002	0
1417587_at	Timeless	39.6096	0	0		1419985_s_at	Ccdc69	0.0132	0.002	0
1430139_at	Hells	40.4527	0	0		1452220_at	Dock1	0.0137	0.0021	0
1436246_at	NA	41.4664	0	0		1453022_at	Gpihbp1	0.0137	0.0021	0
1424511_at	Aurka	38.04	0	0		1437247_at	Fosl2	0.0143	0.002	0
1455699_at	Bcat1	40.3028	0	0		1438309_at	Acvr1c	0.0132	0.0021	0
1457412_at	Scn8a	40.2002	0	0		1449848_at	Gna14	0.0134	0.0021	0
1451595_a_at	Kcnq2	41.8328	0	0		1441940_x_at	Klhdc8a	0.0135	0.0021	0
1421592_at	Ncam2	41.7645	0	0		1422428_at	Acsbg1	0.014	0.0021	0
1435551_at	Fhod3	41.443	0	0		1425156_at	Gbp7	0.0136	0.0021	0
1434734_at	Rad54b	40.0649	0	0		1456084_x_at	Fmod	0.0146	0.0022	0
1437147_at	Gabrg2	40.5751	0	0		1427127_x_at	Hspa1b	0.0155	0.0023	0
1455375_at	NA	40.7513	0	0		1448265_x_at	Mpzl2	0.0141	0.0024	0
1417938_at	Rad51ap1	39.6153	0	0		1426276_at	Ifih1	0.0141	0.0024	0
1422252_a_at	Cdc25c	39.5269	0	0		1449379_at	Kdr	0.0137	0.0024	0
1425987_a_at	Kcnma1	38.5796	0	0		1422982_at	Ar	0.0144	0.0024	0
1451128_s_at	Kif22	36.2026	0	0		1455956_x_at	Ccnd2	0.0144	0.0024	0
1455436_at	Diras2	33.9165	0	0		1424099_at	Gpx8	0.0142	0.0025	0
1436772_at	NA	40.7866	0	0		1450783_at	Ifit1	0.0139	0.0025	0
1440161_at	Mmp16	39.9933	0	0		1424130_a_at	Ptrf	0.0144	0.0025	0
1428117_x_at	NA	37.8347	0	0		1448609_at	Tst	0.0141	0.0025	0
1424629_at	Brca1	37.1554	0	0		1449168_a_at	Akap2	0.0145	0.0025	0
1419652_s_at	Nkain1	38.8906	0	0		1417012_at	Sdc2	0.0148	0.0025	0
1433892_at	Spag5	37.887	0	0		1417023_a_at	Fabp4	0.0142	0.0025	0
1417336_a_at	Sytl4	26.7282	0	0		1447272_s_at	Atp10a	0.015	0.0025	0
1435805_at	Lin7a	40.3406	0	0		1424007_at	Gdf10	0.0147	0.0025	0
1440970_at	Kalrn	39.3574	0	0		1452412_at	Hoxc8	0.0176	0.0025	0
1448895_a_at	Ctnna2	39.7703	0	0		1438945_x_at	Gja1	0.0148	0.0025	0
1435308_at	Fut9	37.8684	0	0		1447928_at	Car5b	0.0147	0.0025	0
1427676_a_at	Grik1	35.3351	0	0		1427630_x_at	Ceacam1	0.0147	0.0025	0
1431225_at	NA	35.9896	0	0		1438448_at	Otop1	0.0165	0.0025	0
1436483_at	Myt1l	39.4122	0	0		1434987_at	Aldh2	0.0147	0.0025	0
1436922_at	Lrr1	37.9886	0	0		1418981_at	Casp12	0.0156	0.0025	0
1439552_at	Trio	39.2604	0	0		1446527_at	Agtr1b	0.0147	0.0025	0
1440934_at	Faxc	39.7415	0	0		1438773_at	Steap2	0.0158	0.0025	0
1453334_at	B230216N24Rik	36.1185	0	0		1442508_at	Proca1	0.0147	0.0025	0
1448650_a_at	Pole	37.2786	0	0		1454997_at	Msrb3	0.015	0.0025	0
1417210_at	Eif2s3y	34.2481	0	0		1416204_at	Gpd1	0.0157	0.0026	0
1436463_at	NA	38.7163	0	0		1417695_a_at	Soat1	0.015	0.0026	0
1441572_at	Dcc	37.8811	0	0		1417793_at	Irgm2	0.015	0.0026	0
1436592_at	Zfp811	37.2271	0	0		1452387_a_at	Amotl2	0.0159	0.0026	0
1457867_at	Sgpp2	39.7537	0	0		1436939_at	Unc45b	0.015	0.0027	0
1443437_at	NA	33.6485	0	0		1423319_at	Hhex	0.0155	0.0027	0
1436829_at	Trim67	38.3984	0	0		1422514_at	Aebp1	0.0158	0.0027	0
1453067_at	Apitd1	37.4312	0	0		1447863_s_at	Nr4a2	0.0163	0.0027	0
1457424_at	Eya1	38.929	0	0		1425675_s_at	Ceacam1	0.0155	0.0028	0
1442388_at	2410137F16Rik	35.2326	0	0		1449854_at	Nr0b2	0.0181	0.0028	0
1435670_at	Tfap2b	31.3563	0	0		1433795_at	Tgfbr3	0.0157	0.0028	0
1452807_s_at	Fam57b	38.2033	0	0		1415899_at	Junb	0.0159	0.0028	0
1448459_at	Kcnip1	30.3311	0	0		1436325_at	Rora	0.0159	0.0028	0
1423123_at	Rad54l	37.6492	0	0		1449297_at	Casp12	0.0163	0.0028	0
1423813_at	Kif22	38.3068	0	0		1431394_a_at	Lrrk2	0.0171	0.0028	0
1451268_at	Tram1l1	38.4398	0	0		1416942_at	Erap1	0.0152	0.0028	0
1454761_at	BC005764	37.0351	0	0		1415897_a_at	Mgst1	0.0157	0.0028	0
1434146_at	Gria2	37.7144	0	0		1434893_at	Atp1a2	0.0157	0.0028	0
1436407_at	Amer3	37.5423	0	0		1448147_at	Tnfrsf19	0.0168	0.0028	0
1417019_a_at	Cdc6	36.6834	0	0		1437433_at	B3galt2	0.0157	0.0028	0
1452406_x_at	Erdr1	36.2763	0	0		1445597_s_at	Pla2g16	0.0158	0.0028	0
1424118_a_at	Spc25	35.6714	0	0		1451426_at	Dhx58	0.0158	0.0028	0
1435618_at	Pnma2	37.9214	0	0		1421469_a_at	Stat5a	0.0154	0.0029	0
1456681_at	Ptchd1	37.1877	0	0		1439915_at	NA	0.0173	0.0029	0
1427280_at	Scn2a1	37.323	0	0		1454862_at	Phldb2	0.0158	0.0029	0
1429870_at	Tnik	33.0094	0	0		1419759_at	Abcb1a	0.0157	0.0029	0
1430791_at	6330415B21Rik	33.1359	0	0		1441899_x_at	Bcan	0.0157	0.0029	0
1435722_at	Gria4	37.4943	0	0		1421344_a_at	Ajuba	0.0158	0.0029	0
1436579_s_at	Itsn1	36.4326	0	0		1450702_at	Hfe	0.016	0.0029	0
1454674_at	Fez1	37.5168	0	0		1423071_x_at	9930105H17Rik	0.0163	0.0029	0
1442369_at	4832406H04Rik	36.6304	0	0		AFFX-DapX-5_at	NA	0.0174	0.0029	0
1429729_at	1500004A13Rik	34.2571	0	0		1421009_at	Rsad2	0.0163	0.0029	0
1458374_at	Mis18bp1	30.9121	0	0		1417814_at	Pla2g5	0.016	0.003	0
1415922_s_at	Marcksl1	34.605	0	0		1449568_at	Klb	0.0164	0.003	0
1438295_at	NA	35.1852	0	0		1416612_at	Cyp1b1	0.0164	0.003	0
1443398_at	NA	33.5086	0	0		1455061_a_at	Acaa2	0.0163	0.003	0
1433845_x_at	Dusp9	33.2023	0	0		1422960_at	Srd5a2	0.0181	0.003	0
1428055_at	Rian	31.256	0	0		1435084_at	C730049O14Rik	0.0167	0.003	0
1418934_at	Mab21l2	36.3781	0	0		1425964_x_at	Hspb1	0.017	0.003	0
1457030_at	Mirg	33.7282	0	0		1425109_at	Slc44a3	0.0167	0.003	0
1434280_at	NA	28.9692	0	0		1452583_s_at	Galm	0.0163	0.0031	0
1455425_at	Tet1	36.0496	0	0		1425809_at	Fabp4	0.0167	0.0031	0
1419032_at	2610018G03Rik	30.3224	0	0		1429570_at	Mlkl	0.0172	0.0031	0
1440859_at	Akap6	37.4364	0	0		1417654_at	Sdc4	0.0169	0.0031	0
1460608_at	Cacna1b	36.5143	0	0		1427262_at	Xist	0.0199	0.0031	0
1416309_at	Nusap1	31.9399	0	0		1417481_at	Ramp1	0.0165	0.0031	0
1452806_at	Fam57b	34.275	0	0		1448816_at	Ptgis	0.0165	0.0031	0
1455603_at	NA	34.3359	0	0		1455820_x_at	Scarb1	0.0171	0.0031	0
1447363_s_at	Bub1b	32.6454	0	0		1416188_at	Gm2a	0.0171	0.0031	0
1424824_at	Slain1	35.6872	0	0		1419814_s_at	S100a1	0.0172	0.0031	0
1441065_at	NA	35.0516	0	0		1418059_at	Eltd1	0.0168	0.0031	0
1457157_at	Plch1	35.2406	0	0		1422601_at	Serpinb9	0.0169	0.0031	0
1416118_at	Trim59	31.974	0	0		1419674_a_at	Dpep1	0.017	0.0031	0
1418648_at	Egln3	35.076	0	0		1425463_at	Gata6	0.0174	0.0031	0
1428572_at	Basp1	35.9796	0	0		1454858_x_at	Mettl7a1	0.0165	0.0031	0
1423287_at	Cbln1	34.2051	0	0		1450726_at	Asah2	0.0167	0.0031	0
1429499_at	Fbxo5	31.8201	0	0		1439617_s_at	Pck1	0.017	0.0031	0
1417217_at	Magel2	30.7333	0	0		1456229_at	Hoxb3	0.0172	0.0031	0
1428104_at	Tpx2	31.8915	0	0		1427932_s_at	NA	0.0174	0.0031	0
1450156_a_at	Hmmr	32.042	0	0		1436791_at	Wnt5a	0.0171	0.0031	0
1434249_s_at	Trim9	35.0255	0	0		1449419_at	Dock8	0.0168	0.0031	0
1453226_at	Kif18b	34.7879	0	0		AFFX-PyruCarbMur/L09192_MB_at	Pcx	0.0169	0.0031	0
1419634_a_at	Ghrh	31.6709	0	0		1451204_at	Scara5	0.0175	0.0031	0
1423847_at	Ncapd2	33.8821	0	0		1417495_x_at	Cp	0.0169	0.0032	0
1428764_at	Meg3	33.1291	0	0		1422567_at	Fam129a	0.0185	0.0032	0
1437214_at	Lrrtm4	29.0739	0	0		AFFX-r2-Bs-dap-5_at	NA	0.019	0.0033	0
1417450_a_at	Tacc3	31.9347	0	0		1417686_at	Lgals12	0.0174	0.0033	0
1433950_at	Igsf21	33.8877	0	0		1416468_at	Aldh1a1	0.017	0.0033	0
1429448_s_at	Tet1	34.3794	0	0		1452178_at	NA	0.017	0.0033	0
1442157_at	A930041H05Rik	34.683	0	0		1438037_at	Herc6	0.0178	0.0033	0
1418160_at	Mkrn3	34.3821	0	0		1424613_at	Gprc5b	0.0176	0.0033	0
1451094_at	Ggt7	34.8225	0	0		1426319_at	Pdgfd	0.0179	0.0034	0
1449207_a_at	Kif20a	30.3169	0	0		1417696_at	Soat1	0.0179	0.0034	0
1423471_at	Ptbp2	33.8544	0	0		1443858_at	NA	0.0179	0.0035	0
1423124_x_at	Rad54l	33.6862	0	0		1432517_a_at	Nnmt	0.0174	0.0035	0
1430811_a_at	Nuf2	29.1421	0	0		1416321_s_at	Prelp	0.0177	0.0035	0
1418263_at	Ddx25	34.2176	0	0		1418186_at	Gstt1	0.0176	0.0035	0
1443924_at	Wnk3	33.8142	0	0		1424534_at	Mmd2	0.0194	0.0035	0
1436964_at	D7Ertd715e	32.4492	0	0		1434150_a_at	NA	0.0174	0.0036	0
1436459_at	NA	33.4012	0	0		1435972_at	Cast	0.0177	0.0036	0
1421317_x_at	Myb	32.0637	0	0		1427946_s_at	Dpyd	0.0178	0.0036	0
1424490_at	Zfp428	33.5112	0	0		1437432_a_at	Trim12a	0.0183	0.0036	0
1440981_at	Pak7	32.1857	0	0		1451523_a_at	Mif4gd	0.0181	0.0036	0
1417414_at	Sept3	33.8636	0	0		1459894_at	Iqgap2	0.0181	0.0036	0
1426580_at	Plk4	31.2394	0	0		1424479_at	Cst8	0.0194	0.0036	0
1424128_x_at	Aurkb	31.0861	0	0		1433720_s_at	Chchd10	0.0185	0.0036	0
1449708_s_at	Chek1	29.2173	0	0		1438650_x_at	Gja1	0.0182	0.0036	0
1415945_at	Mcm5	28.3684	0	0		1437165_a_at	Pcolce	0.0184	0.0036	0
1435125_at	NA	33.1178	0	0		1428909_at	A130040M12Rik	0.0189	0.0037	0
1437152_at	Mex3b	32.7785	0	0		1417566_at	Abhd5	0.0179	0.0037	0
1450496_a_at	Ska1	32.5635	0	0		1452493_s_at	NA	0.0184	0.0037	0
1440557_at	Ipw	32.9192	0	0		1436590_at	Ppp1r3b	0.0183	0.0037	0
1449553_at	Nkain1	33.1539	0	0		1428867_at	Exoc3l2	0.019	0.0037	0
1428222_at	Dclk2	32.2354	0	0		1417961_a_at	Trim30a	0.0188	0.0037	0
1423775_s_at	Prc1	30.3456	0	0		1437834_s_at	Pacsin3	0.0199	0.0036	0
1434850_at	Iqgap3	30.9964	0	0		1448363_at	Yap1	0.0185	0.0036	0
1433893_s_at	Spag5	29.4609	0	0		1438980_x_at	Pm20d1	0.0181	0.0037	0
1449061_a_at	Prim1	32.4439	0	0		1451828_a_at	Acsl4	0.0195	0.0037	0
1448226_at	Rrm2	31.3913	0	0		1424716_at	Retsat	0.0182	0.0037	0
1422462_at	Ube2t	29.92	0	0		1434151_at	Mettl7a1	0.0184	0.0037	0
1418281_at	Rad51	29.0662	0	0		1418596_at	Fgfr4	0.0192	0.0037	0
1436599_at	NA	31.4467	0	0		1426353_at	Stat6	0.0189	0.0037	0
1458585_at	NA	30.3385	0	0		1421564_at	Serpina3c	0.0187	0.0037	0
1422552_at	Rprm	32.0866	0	0		1427048_at	Smo	0.0191	0.0037	0
1429167_at	Ccdc112	31.8821	0	0		1435870_at	Chpt1	0.019	0.0037	0
1452598_at	Gins1	31.3028	0	0		1423635_at	Bmp2	0.0192	0.0037	0
1458779_at	8030445P17Rik	29.8485	0	0		1448890_at	Klf2	0.0186	0.0037	0
1458584_at	4832406H04Rik	31.3062	0	0		1451479_a_at	Tmem53	0.0189	0.0038	0
1448314_at	Cdk1	27.279	0	0		1417141_at	Igtp	0.0186	0.0037	0
1434427_a_at	Rnf157	32.1687	0	0		1422645_at	Hfe	0.019	0.0038	0
1439322_at	NA	30.8885	0	0		1422678_at	Dgat2	0.0191	0.0038	0
1456684_at	Tmem74	32.1294	0	0		1431056_a_at	Lpl	0.0188	0.0038	0
1450842_a_at	Cenpa	30.9496	0	0		1427284_a_at	Ttpa	0.0188	0.0038	0
1420877_at	Sept6	31.6736	0	0		1427287_s_at	Itpr2	0.0189	0.0039	0
1458974_at	NA	28.7999	0	0		1420624_a_at	Vamp8	0.0192	0.0039	0
1425753_a_at	Ung	30.3719	0	0		1417262_at	Ptgs2	0.0208	0.0039	0
1426097_a_at	Ccdc106	30.6493	0	0		1443926_at	NA	0.0211	0.004	0
1448201_at	Sfrp2	27.7154	0	0		1439327_at	Ccbe1	0.0224	0.0039	0
1424971_at	Spdl1	30.0306	0	0		1418191_at	Usp18	0.0196	0.0039	0
1419406_a_at	Bcl11a	28.2966	0	0		1454966_at	Itga8	0.019	0.0039	0
1451358_a_at	Racgap1	29.7771	0	0		1422943_a_at	Hspb1	0.0202	0.0039	0
1452305_s_at	Cenpn	27.5893	0	0		1452730_at	Rps4y2	0.0201	0.0039	0
1449290_at	Dpysl5	31.1648	0	0		1424704_at	Runx2	0.0219	0.004	0
1431087_at	Spc24	27.0775	0	0		1451814_a_at	Htatip2	0.0199	0.004	0
1434429_at	Syt16	30.4975	0	0		1428622_at	Deptor	0.0196	0.004	0
1423515_at	Scn8a	30.9585	0	0		1441096_at	Tusc5	0.0205	0.0041	0
1429256_at	Meg3	29.902	0	0		1437378_x_at	Scarb1	0.0201	0.0041	0
1448466_at	Cdca5	29.7055	0	0		1447623_s_at	Prkd1	0.0202	0.0041	0
1436513_at	Tanc2	30.9105	0	0		1438238_at	2010315B03Rik	0.0196	0.0041	0
1457077_at	NA	31.0547	0	0		AFFX-r2-Ec-bioB-5_at	NA	0.0198	0.0041	0
1447567_at	NA	28.3002	0	0		1427963_s_at	Rdh9	0.0211	0.0041	0
1454999_at	Phf21b	28.0141	0	0		1422528_a_at	Zfp36l1	0.0196	0.0042	0
1418919_at	Sgol1	28.5785	0	0		1428636_at	Steap2	0.0207	0.0042	0
1457726_at	NA	30.6314	0	0		1424214_at	Parm1	0.0203	0.0042	0
1426024_a_at	Dbn1	30.4969	0	0		1417421_at	S100a1	0.0203	0.0042	0
1458396_at	P2rx3	26.3784	0	0		1417307_at	Dmd	0.0215	0.0042	0
1450194_a_at	Myb	28.9465	0	0		1431008_at	NA	0.0197	0.0042	0
1416313_at	Mllt11	30.3143	0	0		1417839_at	Cldn5	0.0203	0.0042	0
1415832_at	Agtr2	24.5955	0	0		1415935_at	Smoc2	0.0209	0.0043	0
1434594_at	Dnah1	29.4449	0	0		1427038_at	Penk	0.0201	0.0043	0
1432361_a_at	Cenpp	26.5964	0	0		1436739_at	Agtr1a	0.0207	0.0043	0
1435597_at	Atad5	28.4985	0	0		1431829_a_at	Rgl3	0.0219	0.0043	0
1436118_at	Vangl2	26.6442	0	0		1427516_a_at	Boc	0.0211	0.0043	0
1415811_at	Uhrf1	28.5011	0	0		1424829_at	Tor4a	0.0214	0.0043	0
1437187_at	E2f7	28.917	0	0		1422878_at	Syt12	0.0214	0.0043	0
1437226_x_at	Marcksl1	27.8855	0	0		1416632_at	Me1	0.0203	0.0043	0
1422979_at	Suv39h2	25.4284	0	0		1428227_at	Rest	0.0208	0.0043	0
1416076_at	NA	27.1642	0	0		1438654_x_at	Mmd2	0.0226	0.0043	0
1435938_at	Ckap2l	28.2306	0	0		1419283_s_at	Tns1	0.0202	0.0043	0
1426817_at	Mki67	26.8764	0	0		1425137_a_at	H2-Q10	0.0221	0.0043	0
1423920_at	Ncaph	27.6793	0	0		1450391_a_at	Mgll	0.0204	0.0043	0
1442280_at	Knstrn	28.202	0	0		1439790_at	Serpinb9	0.0206	0.0043	0
1434913_at	Hmgcll1	29.2251	0	0		1422123_s_at	NA	0.0216	0.0043	0
1421970_a_at	Gria2	28.5896	0	0		1455393_at	Cp	0.0207	0.0043	0
1428866_at	2810037O22Rik	29.0879	0	0		1416846_a_at	Pdzrn3	0.0215	0.0043	0.0001
1436237_at	Ttc9	31.831	0	0		1425329_a_at	Cyb5r3	0.0216	0.0044	0.0001
1435667_at	Rims1	28.0413	0	0		1434362_at	NA	0.0213	0.0044	0.0001
1434819_at	St6gal2	27.6087	0	0		1426569_a_at	Frk	0.0223	0.0044	0.0001
1440891_at	Gria4	28.9106	0	0		1437989_at	Pde8b	0.0233	0.0045	0.0001
1437351_at	Cxxc4	28.4967	0	0		1429830_a_at	Cd59a	0.0218	0.0045	0.0001
1439311_at	NA	24.5979	0	0		1443823_s_at	Atp1a2	0.022	0.0045	0.0001
1421727_at	Eya1	28.0831	0	0		1460603_at	Samd9l	0.0212	0.0045	0.0001
1426938_at	Nova1	28.4289	0	0		1449334_at	Timp3	0.0222	0.0045	0.0001
1442347_at	Lrp8	28.4271	0	0		1450459_at	Sppl2a	0.0222	0.0045	0.0001
1443123_at	Tanc2	26.8318	0	0		1418049_at	Ltbp3	0.0214	0.0046	0.0001
1423877_at	Chaf1b	26.2988	0	0		1452309_at	Cgnl1	0.0212	0.0047	0.0001
1436057_at	Meg3	26.6748	0	0		1416613_at	Cyp1b1	0.0221	0.0047	0.0001
1427506_at	Lrr1	27.3935	0	0		1419247_at	Rgs2	0.0219	0.0047	0.0001
1434789_at	Depdc1b	27.0951	0	0		1448494_at	Gas1	0.0215	0.0048	0.0001
1429478_at	Bora	26.2425	0	0		1435463_s_at	Myo1d	0.023	0.0048	0.0001
1443930_at	Zfp811	27.7257	0	0		1449009_at	NA	0.0216	0.0048	0.0001
1435497_at	Ticrr	27.1551	0	0		1451019_at	Ctsf	0.0231	0.0049	0.0001
1436847_s_at	Cdca8	26.0936	0	0		1427957_at	Adtrp	0.0221	0.005	0.0001
1424935_at	Gdap1l1	28.4185	0	0		1418415_at	Hoxb5	0.0225	0.005	0.0001
1421201_a_at	Tro	28.6763	0	0		1418448_at	Rras	0.0219	0.005	0.0001
1428209_at	Bex4	27.2236	0	0		1417291_at	Tnfrsf1a	0.0221	0.005	0.0001
1429163_at	Dchs1	27.036	0	0		1425652_s_at	Rbpms	0.0224	0.005	0.0001
1435907_at	Nrxn2	28.1412	0	0		1425974_a_at	Trim25	0.0238	0.005	0.0001
1440310_at	Runx1t1	25.4752	0	0		1449145_a_at	Cav1	0.0227	0.005	0.0001
1435268_at	Gnaz	28.5213	0	0		1424692_at	L3hypdh	0.0218	0.0051	0.0001
1429268_at	2610318N02Rik	26.6794	0	0		1426785_s_at	Mgll	0.022	0.0051	0.0001
1443282_at	Prpf38a	25.7874	0	0		1434191_at	Agmo	0.023	0.0051	0.0001
1438730_at	Nav1	28.0847	0	0		1418240_at	Gbp2	0.022	0.0051	0.0001
1439031_at	Jph4	27.9984	0	0		1451644_a_at	NA	0.0221	0.0051	0.0001
1420081_s_at	Knstrn	26.2231	0	0		1433885_at	Iqgap2	0.0225	0.0051	0.0001
1444391_at	NA	25.5496	0	0		1428143_a_at	Pnpla2	0.0222	0.0051	0.0001
1418369_at	Prim1	26.4474	0	0		1455240_x_at	Gm7969	0.0281	0.0051	0.0001
1424137_at	Gprin1	26.7915	0	0		1423946_at	Pdlim2	0.0224	0.0051	0.0001
1456837_at	Asphd1	26.388	0	0		1448734_at	Cp	0.0218	0.0051	0.0001
1442272_at	Galntl6	26.3821	0	0		1428891_at	Parm1	0.0225	0.005	0.0001
1431236_at	Stk32b	25.8027	0	0		1455165_at	Rora	0.0237	0.0051	0.0001
1427123_s_at	Copg2os2	26.8216	0	0		1452013_at	Atp10a	0.0231	0.0051	0.0001
1436553_at	Lhfpl4	25.9554	0	0		1452318_a_at	Hspa1b	0.0252	0.0051	0.0001
1442030_at	NA	26.1152	0	0		1450798_at	Tnxb	0.0224	0.0052	0.0001
1418754_at	Adcy8	25.7516	0	0		1447830_s_at	Rgs2	0.023	0.0052	0.0001
1421017_at	Nrg3	26.5415	0	0		1431109_at	Prr16	0.0253	0.0052	0.0001
1435457_at	Pdzd4	26.9808	0	0		1422710_a_at	Cacna1h	0.0247	0.0052	0.0001
1435078_at	Tanc2	26.6509	0	0		1424746_at	Kif1c	0.0227	0.0053	0.0001
1458230_at	NA	25.1886	0	0		1427285_s_at	Malat1	0.0239	0.0053	0.0001
1418925_at	Celsr1	24.9859	0	0		1426261_s_at	NA	0.0218	0.0053	0.0001
1416961_at	Bub1b	25.0917	0	0		1421622_a_at	Rapgef4	0.0254	0.0053	0.0001
1456811_at	Cxxc4	25.5737	0	0		1417275_at	Mal	0.0236	0.0053	0.0001
1427105_at	Cenpn	25.4392	0	0		1429359_s_at	Rbpms	0.0228	0.0053	0.0001
1455048_at	Igsf3	26.4653	0	0		1417933_at	Igfbp6	0.0233	0.0053	0.0001
1429760_at	Rps6ka6	25.7057	0	0		1418406_at	Pde8a	0.0225	0.0053	0.0001
1447517_at	Skiv2l2	24.1073	0	0		1417109_at	Tinagl1	0.0234	0.0054	0.0001
1458140_at	Slit2	21.9103	0	0		1420715_a_at	Pparg	0.0236	0.0054	0.0001
1417445_at	Ndc80	24.6622	0	0		1435906_x_at	Gbp2	0.0233	0.0054	0.0001
1429404_at	Sapcd2	25.4732	0	0		1456335_at	Sbspon	0.0231	0.0054	0.0001
1455730_at	Dlgap5	23.4721	0	0		1438676_at	Gbp6	0.0229	0.0054	0.0001
1455443_at	Gdap1l1	26.7239	0	0		1417283_at	Lynx1	0.0228	0.0054	0.0001
1433944_at	NA	25.0607	0	0		1435272_at	Itpkb	0.0229	0.0054	0.0001
1455266_at	Kif5c	26.8151	0	0		1416794_at	Atl2	0.0253	0.0056	0.0001
1436738_at	Pif1	25.4174	0	0		1434988_x_at	Aldh2	0.0234	0.0056	0.0001
1439204_at	Scn3a	26.3359	0	0		1418937_at	Dio2	0.0255	0.0055	0.0001
1426439_at	Ddx3y	24.3712	0	0		1459301_at	NA	0.0263	0.0055	0.0001
1426363_x_at	H2afy2	25.2549	0	0		1417494_a_at	Cp	0.0228	0.0055	0.0001
1428434_at	Zcchc12	27.3502	0	0		AFFX-BioB-3_at	NA	0.0233	0.0056	0.0001
1436654_at	Gen1	23.7094	0	0		1447340_at	NA	0.0239	0.0055	0.0001
1418649_at	Egln3	24.5005	0	0		1420385_at	Gna14	0.0237	0.0056	0.0001
1420798_s_at	NA	27.9282	0	0		1428083_at	Neat1	0.025	0.0056	0.0001
1436186_at	E2f8	23.3658	0	0		1456288_at	Slfn5	0.0236	0.0056	0.0001
1429270_a_at	Syce2	24.1082	0	0		1436502_at	Mtus1	0.0239	0.0056	0.0001
1455591_at	Zfp618	23.2505	0	0		1450624_at	Bhmt	0.027	0.0056	0.0001
1440071_at	Magi1	25.8516	0	0		1427231_at	Robo1	0.0248	0.0056	0.0001
1455027_at	Rufy3	26.2641	0	0		1421037_at	Npas2	0.0243	0.0056	0.0001
1433110_at	5830474E16Rik	21.6805	0	0		1422771_at	Smad6	0.0238	0.0056	0.0001
1419077_at	Mpp3	22.7504	0	0		1454745_at	Arhgap29	0.024	0.0056	0.0001
1429156_at	Cenpw	23.3316	0	0		1451680_at	Srxn1	0.0251	0.0056	0.0001
1451308_at	Elovl4	25.7681	0	0		1425102_a_at	Ace2	0.0247	0.0056	0.0001
1439304_at	B230216N24Rik	21.4505	0	0		1415997_at	Txnip	0.0241	0.0056	0.0001
1442021_at	Gnal	26.0621	0	0		1419292_at	Htra3	0.024	0.0057	0.0001
1442786_s_at	Rufy3	26.5624	0	0		1423555_a_at	Ifi44	0.0253	0.0057	0.0001
1421175_at	Myt1l	25.6172	0	0		1449440_at	Lpin3	0.0264	0.0057	0.0001
1416759_at	Mical1	24.6687	0	0		1426152_a_at	Kitl	0.0248	0.0057	0.0001
1441957_x_at	2410076I21Rik	22.7863	0	0		1422811_at	Slc27a1	0.0241	0.0057	0.0001
1434194_at	Map2	25.8001	0	0		1439675_at	Ppara	0.0254	0.0058	0.0001
1435489_at	NA	24.4228	0	0		1422438_at	Ephx1	0.0246	0.0058	0.0001
1415877_at	Dpysl3	25.8696	0	0		1417533_a_at	Itgb5	0.0249	0.0058	0.0001
1442542_at	Eya4	24.7135	0	0		1420498_a_at	Dab2	0.0248	0.0058	0.0001
1433434_at	AW551984	24.9516	0	0		1448200_at	Tcn2	0.0242	0.0058	0.0001
1440156_s_at	Tox2	24.4256	0	0		1426880_at	Etl4	0.025	0.0059	0.0001
1436119_at	Aldh1l2	23.2	0	0		1417251_at	Palmd	0.0252	0.0059	0.0001
1423892_at	Apbb1	26.4174	0	0		1450990_at	Gpc3	0.0246	0.0059	0.0001
1438339_at	Fancd2	21.1565	0	0		1417301_at	Fzd6	0.0256	0.0059	0.0001
1455146_at	Strbp	19.6678	0	0		1451263_a_at	Fabp4	0.0245	0.0059	0.0001
1433939_at	Aff3	24.9586	0	0		1435217_at	Gm7969	0.0302	0.0059	0.0001
1438324_at	9330182L06Rik	24.7332	0	0		1421040_a_at	Gsta2	0.0258	0.0059	0.0001
1453366_at	Tdrkh	25.0131	0	0		1419705_at	Car5b	0.026	0.0059	0.0001
1447757_x_at	Inpp5f	24.4498	0	0		1434196_at	Dnaja4	0.0253	0.0059	0.0001
1452210_at	Dna2	24.2728	0	0		1423084_at	B3galt2	0.0254	0.0059	0.0001
1416258_at	Tk1	23.2915	0	0		1428657_at	Rreb1	0.025	0.006	0.0001
1443156_at	NA	22.0337	0	0		1429177_x_at	Sox17	0.0248	0.006	0.0001
1425080_at	Zfp286	23.7604	0	0		1422673_at	Prkd1	0.025	0.006	0.0001
1434156_at	Rab11fip4	25.3811	0	0		1448029_at	Tbx3	0.026	0.006	0.0001
1424529_s_at	Cgref1	25.2415	0	0		1427945_at	Dpyd	0.0251	0.006	0.0001
1435195_at	Vash1	25.1538	0	0		1421287_a_at	Pecam1	0.0253	0.006	0.0001
1437313_x_at	Hmgb2	23.3964	0	0		1438030_at	Rasgrp3	0.025	0.006	0.0001
1419140_at	Acvr2b	24.0798	0	0		1417447_at	Tcf21	0.026	0.006	0.0001
1455852_at	Nsl1	23.5165	0	0		1420726_x_at	Tmlhe	0.0259	0.0061	0.0001
1452242_at	Cep55	21.9872	0	0		1449368_at	Dcn	0.0271	0.0062	0.0001
1419513_a_at	Ect2	21.4683	0	0		1435987_x_at	1110059G02Rik	0.026	0.0062	0.0001
1436082_at	NA	23.8041	0	0		1426340_at	Slc1a3	0.0267	0.0062	0.0001
1454592_at	9430012M22Rik	22.4943	0	0		1437101_at	Lats2	0.0262	0.0062	0.0001
1451418_a_at	Spsb4	23.8522	0	0		1421571_a_at	NA	0.0253	0.0062	0.0001
1424107_at	Kif18a	23.3609	0	0		1460232_s_at	NA	0.0254	0.0062	0.0001
1431844_at	Kcnmb2	20.8951	0	0		1417104_at	Emp3	0.0263	0.0062	0.0001
1454659_at	Dctd	21.9062	0	0		1421977_at	Mmp19	0.0264	0.0062	0.0001
1425181_at	Sgip1	25.178	0	0		1418021_at	NA	0.0269	0.0063	0.0001
1420859_at	Pkia	24.695	0	0		1434758_at	Crispld2	0.0262	0.0063	0.0001
1456856_at	Ppfia2	24.3259	0	0		1434728_at	Gria3	0.0275	0.0064	0.0001
1448627_s_at	Pbk	22.4726	0	0		1451707_s_at	Slc41a3	0.027	0.0065	0.0001
1418334_at	Dbf4	22.4225	0	0		1436957_at	Gabra3	0.0263	0.0065	0.0001
1434887_at	Ncs1	24.8749	0	0		1438718_at	Fgf9	0.0272	0.0065	0.0001
1448889_at	Slc38a4	23.695	0	0		AFFX-r2-Bs-thr-5_s_at	NA	0.026	0.0065	0.0001
1430111_a_at	Bcat1	23.1782	0	0		1438758_at	Adi1	0.0277	0.0065	0.0001
1441936_x_at	NA	22.9094	0	0		1427339_at	Slc30a2	0.0287	0.0065	0.0001
1438757_at	Gm4636	23.273	0	0		1459898_at	Sbsn	0.0308	0.0066	0.0001
1422592_at	Ctnnd2	24.9629	0	0		1419105_at	Nr1h4	0.0283	0.0067	0.0001
1424076_at	Gdpd1	23.4078	0	0		1450034_at	Stat1	0.0267	0.0067	0.0001
1436723_at	Cenpi	22.218	0	0		1417649_at	Cdkn1c	0.028	0.0067	0.0001
1421975_a_at	Add2	22.6962	0	0		1449108_at	Fdx1	0.0271	0.0067	0.0001
1454051_at	Amer2	23.6542	0	0		1435396_at	Stxbp6	0.0276	0.0068	0.0001
1449629_s_at	NA	23.9919	0	0		1418571_at	Tnfrsf12a	0.0289	0.0068	0.0001
1440325_at	NA	24.2116	0	0		1448613_at	Ecm1	0.0272	0.0068	0.0001
1417599_at	Cd276	22.1142	0	0		1448962_at	Myh11	0.0263	0.0068	0.0001
1448251_at	Clmp	23.0793	0	0		1436657_at	Gm11744	0.0281	0.0069	0.0001
1450063_at	Fmn2	23.893	0	0		1437864_at	Adipor2	0.0268	0.007	0.0001
1444769_at	Tex9	21.225	0	0		1460696_at	BC026585	0.028	0.007	0.0001
1455472_at	NA	24.0193	0	0		1417877_at	Eepd1	0.0282	0.007	0.0001
1449699_s_at	C330027C09Rik	20.4292	0	0		1424451_at	Acaa1b	0.029	0.007	0.0001
1457671_at	Homer2	21.1676	0	0		1419301_at	Fzd4	0.0271	0.007	0.0001
1450920_at	Ccnb2	19.6995	0	0		1454849_x_at	Clu	0.0286	0.007	0.0001
1425007_at	Zfp566	22.2698	0	0		1417497_at	Cp	0.0269	0.007	0.0001
1436733_at	E130309F12Rik	22.3154	0	0		1418133_at	Bcl3	0.0271	0.007	0.0001
1452534_a_at	Hmgb2	22.0001	0	0		1421681_at	Nrg4	0.0284	0.007	0.0001
1420530_at	Dpf1	21.9337	0	0		1437056_x_at	Crispld2	0.028	0.007	0.0001
1424221_at	Susd4	23.2283	0	0		1415958_at	Slc2a4	0.0294	0.007	0.0001
1420707_a_at	Traip	22.4474	0	0		1421899_a_at	Mr1	0.0284	0.0071	0.0001
1452958_at	Asphd2	23.5479	0	0		AFFX-BioB-M_at	NA	0.0282	0.0071	0.0001
1429761_at	Rtn1	24.5413	0	0		1454799_at	Agpat9	0.0276	0.0071	0.0001
1437263_at	A730089K16Rik	22.2093	0	0		1416124_at	Ccnd2	0.0288	0.0071	0.0001
1441751_at	AW493563	21.8664	0	0		AFFX-r2-Ec-bioB-M_at	NA	0.0285	0.0072	0.0001
1455701_at	Arhgap33	23.0248	0	0		1418190_at	Pon1	0.0313	0.0071	0.0001
1435453_at	A930011O12Rik	21.1145	0	0		1437689_x_at	Clu	0.0288	0.0072	0.0001
1435796_at	Wscd2	21.4332	0	0		1424595_at	F11r	0.0271	0.0072	0.0001
1423774_a_at	Prc1	20.7485	0	0		1426210_x_at	Parp3	0.0274	0.0072	0.0001
1447360_at	NA	20.9577	0	0		1416780_at	Pfkm	0.0291	0.0073	0.0001
1435038_s_at	Aak1	23.9826	0	0		1431199_at	Ggnbp1	0.0274	0.0073	0.0001
1433909_at	Syt17	23.9728	0	0		1426243_at	Cth	0.0292	0.0073	0.0001
1452981_at	Cntn1	26.8203	0	0		1452418_at	NA	0.0295	0.0074	0.0001
1436707_x_at	Ncaph	21.1083	0	0		1424374_at	Gimap4	0.0286	0.0074	0.0001
1449347_a_at	NA	20.2195	0	0		1460411_s_at	Pkdcc	0.0287	0.0074	0.0001
1435415_x_at	Marcksl1	21.2804	0	0		1417014_at	Hspb8	0.0282	0.0074	0.0001
1436600_at	Tox3	16.4328	0	0		1423437_at	Gsta3	0.0274	0.0074	0.0001
1449482_at	NA	22.8185	0	0		1434170_at	Dcaf12l1	0.0284	0.0074	0.0001
1426864_a_at	Ncam1	22.8313	0	0		1449874_at	Ly96	0.0296	0.0074	0.0001
1423525_at	Mastl	21.6249	0	0		1427329_a_at	Ighm	0.0283	0.0074	0.0001
1455517_at	NA	19.8758	0	0		1448529_at	Thbd	0.0285	0.0074	0.0001
1423463_a_at	Knstrn	20.2455	0	0		1423186_at	Tiam2	0.0304	0.0074	0.0001
1426263_at	Cadm4	23.1786	0	0		1450494_x_at	Ceacam1	0.0296	0.0074	0.0001
1435708_at	NA	20.0712	0	0		1448390_a_at	Dhrs3	0.0279	0.0074	0.0001
1426002_a_at	Cdc7	20.8432	0	0		1425597_a_at	Qk	0.0278	0.0074	0.0001
1434685_at	D3Bwg0562e	22.8009	0	0		1419665_a_at	Nupr1	0.0285	0.0074	0.0001
1453098_at	Gria2	21.077	0	0		1437161_x_at	Rbpms	0.0288	0.0075	0.0001
1423286_at	Cbln1	20.5039	0	0		1421027_a_at	Mef2c	0.0282	0.0075	0.0001
1433673_at	E130309D14Rik	22.5265	0.0001	0		1448949_at	Car4	0.0304	0.0075	0.0001
1437580_s_at	Nek2	18.0837	0.0001	0		1419043_a_at	Iigp1	0.0286	0.0076	0.0001
1416575_at	Cdc45	21.3326	0.0001	0		1420722_at	Elovl3	0.0345	0.0076	0.0001
1446380_at	9430076C15Rik	20.6355	0.0001	0		1424544_at	Nrbp2	0.0312	0.0076	0.0001
1453038_at	4930422G04Rik	21.2288	0.0001	0		1417496_at	Cp	0.0284	0.0077	0.0001
1438833_at	Casc5	19.6272	0.0001	0		1457806_at	Fam196a	0.0318	0.0077	0.0001
1429032_at	Micalcl	20.5524	0.0001	0		1436987_at	Ism1	0.0293	0.0078	0.0001
1417428_at	Gng3	23.2563	0.0001	0		1448545_at	Sdc2	0.0311	0.0078	0.0001
1423377_at	Igfbpl1	21.0269	0.0001	0		1448818_at	Wnt5a	0.0295	0.0078	0.0001
1424624_at	2900011O08Rik	23.1516	0.0001	0		1456510_x_at	Mettl7a2	0.0284	0.0078	0.0001
1451483_s_at	Ccsap	20.6268	0.0001	0		1426708_at	Antxr2	0.0305	0.0078	0.0001
1453053_at	Cenpw	20.1516	0.0001	0		1421008_at	Rsad2	0.0315	0.0078	0.0001
1428827_at	Whsc1	20.3092	0.0001	0		1437123_at	Mmrn2	0.0289	0.0078	0.0001
1434055_at	Galnt9	20.7942	0.0001	0		1440830_at	Gpr116	0.0291	0.0078	0.0001
1452840_at	1500009L16Rik	20.5089	0.0001	0		1448104_at	Aldh6a1	0.0293	0.0078	0.0001
1434052_at	AI593442	19.2658	0.0001	0		1442368_at	Kctd12b	0.0295	0.0078	0.0001
1416586_at	Zfp239	21.2434	0.0001	0		1453771_at	Gulp1	0.0297	0.0079	0.0001
1436010_at	Lrrc16b	21.4305	0.0001	0		1418366_at	NA	0.0294	0.0079	0.0001
1438720_at	9330159F19Rik	22.12	0.0001	0		1426260_a_at	NA	0.0281	0.008	0.0001
1448016_at	Sass6	20.6057	0.0001	0		1456133_x_at	Itgb5	0.03	0.008	0.0001
1441961_at	Map9	21.1458	0.0001	0		1448380_at	Lgals3bp	0.0296	0.0079	0.0001
1439725_at	Ptprt	21.097	0.0001	0		1449443_at	Decr1	0.029	0.008	0.0001
1418589_a_at	Mlf1	20.8749	0.0001	0		1435134_at	Nceh1	0.0334	0.008	0.0001
1443807_x_at	Ccnf	20.2832	0.0001	0		1433501_at	Ctso	0.0308	0.008	0.0001
1417939_at	Rad51ap1	20.5653	0.0001	0		1423771_at	Prkcdbp	0.0311	0.0081	0.0001
1423690_s_at	Gpsm1	21.2891	0.0001	0		1451860_a_at	Trim30a	0.0304	0.0081	0.0001
1424766_at	Ercc6l	20.6101	0.0001	0		1439505_at	Clic5	0.0302	0.0081	0.0001
1416492_at	Ccne1	20.6904	0.0001	0		1450686_at	Pon2	0.0306	0.0081	0.0001
1454965_at	Fam171b	21.6332	0.0001	0		1435259_s_at	Tmem141	0.0308	0.0082	0.0001
1425848_a_at	Dusp26	22.1427	0.0001	0		1442051_at	NA	0.0306	0.0082	0.0001
1421926_at	Mapk11	22.2261	0.0001	0		1434756_at	5430421B17	0.0298	0.0082	0.0001
1416664_at	Cdc20	18.7049	0.0001	0		1455679_at	Nabp1	0.0301	0.0083	0.0001
1424143_a_at	Cdt1	19.5803	0.0001	0		1420725_at	Tmlhe	0.0305	0.0083	0.0001
1422513_at	Ccnf	20.1176	0.0001	0		1447791_s_at	Gna14	0.0304	0.0083	0.0001
1451323_at	Zfp7	20.6618	0.0001	0		1435741_at	Pde8b	0.0331	0.0083	0.0001
1451008_at	St8sia3	21.0668	0.0001	0		1458438_at	Ccdc122	0.0309	0.0084	0.0001
1443171_at	NA	20.0372	0.0001	0		1452492_a_at	Slc37a2	0.0326	0.0084	0.0001
1438624_x_at	Hs3st2	19.2586	0.0001	0		1416749_at	Htra1	0.0314	0.0084	0.0001
1430583_at	Nrcam	24.0718	0.0001	0		1428642_at	Slc35d3	0.0326	0.0084	0.0001
1449171_at	Ttk	15.0754	0.0001	0		1453851_a_at	Gadd45g	0.031	0.0084	0.0001
1457973_at	NA	19.3285	0.0001	0		1423866_at	Serpina3k	0.0501	0.0084	0.0001
1446516_at	Bcl7c	19.2017	0.0001	0		1460550_at	Mtmr11	0.0323	0.0084	0.0001
1427749_at	Galnt3	19.6123	0.0001	0		1419088_at	Timp3	0.0313	0.0084	0.0001
1418969_at	Skp2	16.6533	0.0001	0		1417092_at	Pth1r	0.0306	0.0084	0.0001
1434240_at	4632434I11Rik	19.2273	0.0001	0		1439834_at	Fcor	0.0328	0.0086	0.0001
1452073_at	Fam64a	19.7141	0.0001	0		1433727_at	Glb1l2	0.0309	0.0086	0.0001
1426517_at	Gnaz	22.1038	0.0001	0		1429267_at	Acot11	0.035	0.0087	0.0001
1417005_at	Klc1	22.0789	0.0001	0		1418946_at	St3gal1	0.0347	0.0087	0.0001
1442039_at	Tox	20.8133	0.0001	0		1448696_at	Heph	0.0312	0.0087	0.0001
1435083_at	Ctxn1	21.7602	0.0001	0		1454647_at	Acad11	0.031	0.0087	0.0001
1442032_at	BC030500	19.3355	0.0001	0		1460295_s_at	Il6st	0.0324	0.0087	0.0001
1455818_at	4930427A07Rik	19.8896	0.0001	0		1455164_at	Arhgap31	0.031	0.0087	0.0001
1455695_at	St8sia1	22.0165	0.0001	0		1424899_at	Nmnat3	0.0317	0.0087	0.0001
1434437_x_at	Rrm2	19.1113	0.0001	0		1437434_a_at	Wls	0.0326	0.0088	0.0001
1423456_at	Bzw2	20.5963	0.0001	0		1424378_at	Ldlrap1	0.0318	0.0087	0.0001
1458273_at	Hnrnpd	19.2118	0.0001	0		1419879_s_at	Trim25	0.0314	0.0087	0.0001
1456752_at	Gm19544	18.935	0.0001	0		1425719_a_at	Nmi	0.0309	0.0087	0.0001
1420996_at	Plxna3	20.9629	0.0001	0		1446071_at	Steap2	0.0339	0.0088	0.0001
1450677_at	Chek1	18.721	0.0001	0		1422005_at	Eif2ak2	0.032	0.0088	0.0001
1454700_at	Lrfn4	20.2635	0.0001	0		1423693_at	Cela1	0.0318	0.009	0.0001
1445837_at	NA	19.017	0.0001	0		1417150_at	Slc6a4	0.0342	0.0092	0.0002
1442383_at	NA	19.1213	0.0001	0		1435135_at	Nceh1	0.0338	0.0093	0.0002
1439864_at	Ccdc40	19.3435	0.0001	0		1449131_s_at	Cd1d1	0.0329	0.0093	0.0002
1434695_at	Dtl	19.3095	0.0001	0		1419666_x_at	Nupr1	0.0319	0.0093	0.0002
1438641_x_at	Fam57b	21.2517	0.0001	0		AFFX-r2-Ec-bioB-3_at	NA	0.0322	0.0094	0.0002
1437707_at	Slmo1	20.0043	0.0001	0		1417395_at	Klf4	0.0317	0.0095	0.0002
1418100_at	A030009H04Rik	19.7511	0.0001	0		1434350_at	Csrnp1	0.0329	0.0095	0.0002
1424528_at	Cgref1	21.1277	0.0001	0		1436183_at	Zc3hav1	0.0333	0.0096	0.0002
1444384_at	NA	18.3362	0.0001	0		1422879_at	Sypl	0.0338	0.0095	0.0002
1459750_s_at	Gpr123	18.2171	0.0001	0		1436568_at	Jam2	0.0317	0.0096	0.0002
1433658_x_at	Pcbp4	21.014	0.0001	0		1450643_s_at	Acsl1	0.0315	0.0096	0.0002
1425301_at	Ncam2	19.7774	0.0001	0		1435658_at	Slc27a1	0.0322	0.0096	0.0002
1450064_at	Fmn2	20.1301	0.0001	0		1417382_at	Entpd5	0.0321	0.0096	0.0002
1419056_at	Rtn2	21.1747	0.0001	0		1428604_at	2610305D13Rik	0.0318	0.0096	0.0002
1427149_at	Plekha6	20.87	0.0001	0		1435459_at	Fmo2	0.032	0.0097	0.0002
1448023_at	Kalrn	20.0438	0.0001	0		1435184_at	Npr3	0.0326	0.0097	0.0002
1440029_at	St8sia3	20.1975	0.0001	0		1424126_at	Alas1	0.0324	0.0097	0.0002
1440001_at	Rian	17.5683	0.0001	0		1455901_at	Chpt1	0.0323	0.0097	0.0002
1431403_a_at	Map7d2	21.1541	0.0001	0		1450696_at	Psmb9	0.0318	0.0097	0.0002
1438428_at	Jph1	19.8076	0.0001	0		1455500_at	Rnf213	0.0327	0.0098	0.0002
1421369_a_at	Mab21l1	19.9026	0.0001	0		1431789_s_at	Tmed5	0.0323	0.0098	0.0002
1438305_at	Rims1	18.8354	0.0001	0		1448839_at	Kank3	0.0334	0.0099	0.0002
1430660_at	1500004A13Rik	18.9221	0.0001	0		1417111_at	Man1a	0.0333	0.0099	0.0002
1456144_at	Nav3	19.9743	0.0001	0		1444693_at	NA	0.0361	0.0101	0.0002
1416997_a_at	Hap1	19.6399	0.0001	0		1458324_x_at	NA	0.0322	0.0101	0.0002
1426526_s_at	Ovgp1	17.2221	0.0001	0		1424186_at	Ccdc80	0.0345	0.0102	0.0002
1459630_at	NA	18.3013	0.0001	0		1417574_at	Cxcl12	0.0322	0.0102	0.0002
1416120_at	Rrm2	16.8989	0.0001	0		1424834_s_at	Itpr2	0.0325	0.0102	0.0002
1434365_a_at	NA	17.9347	0.0001	0		1458129_at	Rora	0.0362	0.0102	0.0002
1439044_at	Zfp354c	19.4488	0.0001	0		1423540_at	Rbms2	0.0326	0.0103	0.0002
1433174_a_at	5430440L12Rik	18.4986	0.0001	0		1436990_s_at	Chchd10	0.0339	0.0103	0.0002
1454764_s_at	Slc38a1	18.6759	0.0001	0		1439259_x_at	Abhd4	0.0334	0.0103	0.0002
1436464_at	Gm17566	20.469	0.0001	0		1423871_at	Tmem63a	0.0347	0.0103	0.0002
1455256_at	Tnik	19.1512	0.0001	0		1437089_at	Pyroxd2	0.035	0.0103	0.0002
1437024_at	Smpd4	18.5403	0.0001	0		1449466_at	Clec3b	0.0344	0.0103	0.0002
1428852_at	Dock3	20.1644	0.0001	0		1424356_a_at	Metrnl	0.0356	0.0103	0.0002
1459721_at	NA	17.7432	0.0001	0		1417290_at	Lrg1	0.0307	0.0103	0.0002
1427320_at	Copg2os2	19.1219	0.0001	0		1427040_at	Mdfic	0.0335	0.0103	0.0002
1440699_at	Map2	18.8049	0.0001	0		1418472_at	Aspa	0.0349	0.0103	0.0002
1448595_a_at	Bex1	18.8412	0.0001	0		1426440_at	Dhrs7	0.0332	0.0103	0.0002
1440231_at	Map9	19.5384	0.0001	0		1434145_s_at	Serhl	0.0333	0.0103	0.0002
1455419_at	D630045J12Rik	19.1432	0.0001	0		1418517_at	Irx3	0.035	0.0103	0.0002
1460041_at	Flrt1	18.9365	0.0001	0		1441241_at	9630013D21Rik	0.0334	0.0104	0.0002
1435021_at	Gabrb3	19.2325	0.0001	0		1452426_x_at	NA	0.034	0.0104	0.0002
1433807_at	Bora	18.0922	0.0001	0		1418321_at	Eci1	0.0329	0.0105	0.0002
1458130_at	NA	17.9519	0.0001	0		1441881_x_at	Fam101a	0.0355	0.0105	0.0002
1422944_a_at	Diap3	18.1599	0.0001	0		1428650_at	Tns1	0.0329	0.0105	0.0002
1435339_at	Kctd15	19.6003	0.0001	0		1426235_a_at	Glul	0.033	0.0105	0.0002
1429857_at	2900092D14Rik	16.9735	0.0001	0		1449047_at	Hacl1	0.0336	0.0105	0.0002
1441371_at	Plxna4	18.9293	0.0001	0		1442294_at	A530053G22Rik	0.0363	0.0105	0.0002
1455983_at	Cdca2	17.9697	0.0001	0		1429184_at	NA	0.0335	0.0105	0.0002
1430193_at	Casc5	17.7658	0.0001	0		1426324_at	NA	0.0337	0.0106	0.0002
1439754_at	Sox12	18.2783	0.0001	0		1425035_s_at	Dnmt3l	0.0396	0.0107	0.0002
1424402_at	Rufy3	20.5934	0.0001	0		1441779_at	9530006C21Rik	0.0338	0.0107	0.0002
1433906_at	Clvs1	20.6242	0.0001	0		1450644_at	Zfp36l1	0.0338	0.0108	0.0002
1417155_at	Mycn	18.1782	0.0001	0		1453913_a_at	Tap2	0.0342	0.0108	0.0002
1444218_at	D19Ertd737e	17.7392	0.0001	0		1456873_at	Clic5	0.0368	0.0108	0.0002
1438114_x_at	Efs	18.8472	0.0001	0		1417185_at	Ly6a	0.0346	0.0108	0.0002
1439695_a_at	Kif20b	16.7773	0.0001	0		1416995_at	Pacsin3	0.0364	0.0109	0.0002
1426010_a_at	Epb4.1l3	19.841	0.0001	0		1422904_at	Fmo2	0.0342	0.0109	0.0002
1437075_at	Frmd3	18.3678	0.0001	0		1416897_at	Parp9	0.0343	0.011	0.0002
1422877_at	Pcdhb12	19.0331	0.0001	0		1417987_at	Btd	0.0342	0.0111	0.0002
1456509_at	1110032F04Rik	17.6295	0.0001	0		1455050_at	Vstm4	0.035	0.0111	0.0002
1437722_x_at	Pcbp3	20.0002	0.0001	0		1429582_at	Nacc2	0.0342	0.0111	0.0002
1416049_at	Gldc	17.4087	0.0001	0		1425505_at	Mylk	0.0338	0.0112	0.0002
1440116_at	D630045J12Rik	18.1603	0.0001	0		1444052_at	Flt4	0.0358	0.0114	0.0002
1427541_x_at	Hmmr	16.7339	0.0001	0		1424354_at	Tmem140	0.0348	0.0115	0.0002
1455400_at	Ddah1	19.5203	0.0001	0		1422962_a_at	Psmb8	0.0349	0.0115	0.0002
1441969_at	Trim36	19.0856	0.0001	0		1439157_at	Btnl9	0.0351	0.0115	0.0002
1422308_a_at	Lgals7	16.4506	0.0001	0		1437494_at	Mapkapk3	0.0366	0.0116	0.0002
1419087_s_at	Sf3a1	17.2756	0.0001	0		1419766_at	Sik1	0.0373	0.0116	0.0002
1460247_a_at	Skp2	17.1166	0.0001	0		1422327_s_at	NA	0.0365	0.0116	0.0002
1439732_at	NA	20.7237	0.0001	0		1451721_a_at	H2-Ab1	0.0363	0.0116	0.0002
1427247_at	D3Bwg0562e	19.7865	0.0001	0		1423960_at	Lpcat3	0.0364	0.0116	0.0002
1435123_at	Efr3b	19.2591	0.0001	0		1424783_a_at	NA	0.0337	0.0116	0.0002
1435256_at	Clip3	20.0467	0.0001	0		1424921_at	Bst2	0.0355	0.0116	0.0002
1436912_at	Cacnb4	19.8535	0.0001	0		1424524_at	Dram1	0.0354	0.0116	0.0002
1434278_at	Mtm1	17.5461	0.0001	0		1455936_a_at	Rbpms	0.0352	0.0116	0.0002
1454613_at	NA	20.386	0.0001	0		1450750_a_at	Nr4a2	0.0371	0.0116	0.0002
1440371_at	NA	19.4129	0.0001	0		1428357_at	Tdrp	0.0348	0.0116	0.0002
1437508_at	Sp4	17.7156	0.0001	0		1422788_at	Slc43a3	0.0359	0.0116	0.0002
1441538_at	NA	16.5252	0.0001	0		1416250_at	Btg2	0.0373	0.0116	0.0002
1435971_at	Rims3	18.5512	0.0001	0		AFFX-BioB-5_at	NA	0.0352	0.0116	0.0002
1419130_at	Adat2	17.3874	0.0001	0		1437644_at	B3galt2	0.0361	0.0116	0.0002
1446526_at	9330199F22Rik	17.1868	0.0001	0		1433742_at	Kank1	0.0354	0.0116	0.0002
1435113_x_at	Stmn3	19.7818	0.0001	0		1417384_at	Entpd5	0.0368	0.0117	0.0002
1435952_at	NA	16.616	0.0001	0		1439680_at	Tnfsf10	0.0357	0.0117	0.0002
1453769_at	Ckap2l	17.086	0.0001	0		1417009_at	C1ra	0.0357	0.0118	0.0002
1440728_at	Kcnma1	16.6934	0.0001	0		1438530_at	Tfpi	0.0376	0.0118	0.0002
1452979_at	Atat1	18.6568	0.0001	0		1456890_at	Ddx58	0.0369	0.0119	0.0002
1451626_x_at	NA	18.0402	0.0001	0		1435106_at	Limch1	0.0367	0.0119	0.0002
1438828_at	Rapgef6	16.6534	0.0001	0		1456080_a_at	Serinc3	0.0399	0.0119	0.0002
1438009_at	NA	16.5718	0.0001	0		1422789_at	Aldh1a2	0.038	0.0119	0.0002
1423893_x_at	Apbb1	19.7966	0.0001	0		1417534_at	Itgb5	0.0374	0.0119	0.0002
1437871_at	Pgm5	15.8678	0.0001	0		1440250_at	Col4a4	0.0359	0.012	0.0002
1452357_at	NA	19.7275	0.0001	0		1454942_at	Fam129a	0.0381	0.012	0.0002
1436155_at	Nmnat2	20.217	0.0001	0		1430896_s_at	Nudt7	0.0358	0.012	0.0002
1433517_at	Myeov2	17.4806	0.0001	0		1439068_at	Erap1	0.0365	0.012	0.0002
1432103_a_at	Sh3gl3	18.3979	0.0001	0		1439825_at	Dtx3l	0.0362	0.0122	0.0002
1436117_at	A830010M20Rik	19.0039	0.0001	0		1452431_s_at	H2-Aa	0.0366	0.0123	0.0002
1422977_at	Gp1bb	19.566	0.0001	0		1419486_at	Foxc1	0.0386	0.0123	0.0002
1455176_a_at	Syt11	19.4264	0.0001	0		1460248_at	Cpxm2	0.0368	0.0123	0.0002
1440619_at	Mapk8ip1	16.7702	0.0001	0		1448842_at	Cdo1	0.0373	0.0123	0.0002
1454744_at	Ska3	17.3117	0.0001	0		1423825_at	Wls	0.0374	0.0124	0.0002
1422535_at	Ccne2	16.9485	0.0001	0		1417018_at	Efemp2	0.037	0.0124	0.0002
1455231_s_at	Apc2	17.9313	0.0001	0		1448793_a_at	Sdc4	0.0389	0.0124	0.0002
1460500_at	Gm3715	18.2499	0.0001	0		1443847_x_at	NA	0.0395	0.0124	0.0002
1416457_at	Ddah2	18.1402	0.0001	0		1432453_a_at	Ms4a10	0.0433	0.0125	0.0002
1417139_at	Dsn1	15.8459	0.0002	0		1448475_at	Olfml3	0.0376	0.0126	0.0002
1456351_at	Brd8	16.9628	0.0002	0		1454926_at	Sphkap	0.039	0.0126	0.0002
1418047_at	Neurod6	14.7731	0.0002	0		1429261_at	Tmem238	0.0378	0.0126	0.0002
1425424_at	NA	15.7877	0.0001	0		1454067_a_at	4931406C07Rik	0.0371	0.0126	0.0002
1455592_at	Vangl2	16.2467	0.0001	0		1460521_a_at	Nabp1	0.0382	0.0126	0.0002
1449060_at	Kif2c	17.971	0.0001	0		1417883_at	Gstt2	0.0366	0.0126	0.0002
1431080_at	Galntl6	16.5599	0.0001	0		1418572_x_at	Tnfrsf12a	0.0406	0.0128	0.0002
1435942_at	Kcnq2	16.1811	0.0001	0		1427357_at	Cda	0.0378	0.0129	0.0002
1437186_at	BC055324	16.771	0.0001	0		1428351_at	Ppm1m	0.038	0.0129	0.0003
1439648_at	Anln	17.229	0.0001	0		1415936_at	Bcar3	0.0392	0.013	0.0003
1423065_at	Dnmt3a	15.485	0.0001	0		1452651_a_at	Myl1	0.0409	0.013	0.0003
1424897_at	Gpr85	17.8382	0.0001	0		1417785_at	Pla1a	0.0427	0.0131	0.0003
1429315_at	Syt11	18.9446	0.0001	0		1452670_at	Myl9	0.0379	0.0131	0.0003
1457124_at	NA	16.4337	0.0001	0		1425536_at	Stx3	0.0396	0.0131	0.0003
1430187_at	Zfp60	16.8849	0.0001	0		1416016_at	NA	0.0388	0.0131	0.0003
1458902_at	NA	16.6075	0.0001	0		1445328_at	Col4a4	0.0382	0.0131	0.0003
1442322_at	NA	15.8648	0.0001	0		1460241_a_at	St3gal5	0.041	0.0131	0.0003
1437307_at	Senp8	16.5864	0.0001	0		1434372_at	AW112010	0.0388	0.0133	0.0003
1440650_at	NA	15.2218	0.0002	0		1440041_at	NA	0.0417	0.0133	0.0003
1436821_at	Plcxd3	19.6435	0.0002	0		1424948_x_at	NA	0.0381	0.0133	0.0003
1451053_a_at	Mdm1	14.5013	0.0002	0		1420847_a_at	Fgfr2	0.0428	0.0134	0.0003
1422729_at	Pcdhb10	16.278	0.0002	0		1434423_at	Gulp1	0.0403	0.0135	0.0003
1429095_at	Cenpp	16.0368	0.0002	0		1453238_s_at	A130040M12Rik	0.04	0.0135	0.0003
1435014_at	Rab39b	18.564	0.0002	0		1418537_at	Isoc2b	0.0397	0.0135	0.0003
1423429_at	Rhox5	17.313	0.0002	0		1427746_x_at	H2-K1	0.0384	0.0136	0.0003
1429981_a_at	Rimklb	16.2859	0.0002	0		1435137_s_at	NA	0.0407	0.0136	0.0003
1452938_at	Anks1b	17.107	0.0002	0		1455724_at	Prrg1	0.039	0.0136	0.0003
1436142_at	Akap5	17.6695	0.0002	0		1421708_a_at	Stat6	0.0399	0.0136	0.0003
1452881_at	Gins2	16.2315	0.0002	0		1419042_at	Iigp1	0.0375	0.0137	0.0003
1454946_at	Mybl2	16.3041	0.0002	0		1417561_at	Apoc1	0.0398	0.0138	0.0003
1458076_at	NA	16.2314	0.0002	0		1453109_at	Arsk	0.0401	0.0137	0.0003
1442223_at	Enah	15.4484	0.0002	0		1452913_at	Pcp4l1	0.0412	0.0137	0.0003
1449307_at	Dbndd1	17.8544	0.0002	0		1420654_a_at	Gbe1	0.0397	0.0138	0.0003
1436088_at	Fam49b	17.7529	0.0002	0		1419040_at	Cyp2d22	0.0391	0.0138	0.0003
1435515_at	NA	17.374	0.0002	0		1437173_at	S1pr3	0.0406	0.0139	0.0003
1418545_at	Wasf1	17.2582	0.0002	0		1435635_at	Pcmtd1	0.0404	0.0139	0.0003
1450106_a_at	Evl	17.3695	0.0002	0		1423505_at	Tagln	0.0409	0.0139	0.0003
1437107_at	Rab6b	18.7812	0.0002	0		1418328_at	NA	0.0442	0.0139	0.0003
1417894_at	Gpr97	16.0301	0.0002	0		AFFX-PheX-5_at	NA	0.0416	0.014	0.0003
1416757_at	Zwilch	14.3962	0.0002	0		1418367_x_at	NA	0.0394	0.014	0.0003
1436403_at	Fam171a2	17.4431	0.0002	0		1421163_a_at	Nfia	0.0415	0.0141	0.0003
1442787_at	NA	16.0514	0.0002	0		1422024_at	Fli1	0.0394	0.0141	0.0003
1420858_at	Pkia	16.8706	0.0002	0		1420838_at	Ntrk2	0.0426	0.0142	0.0003
1419237_at	Usp29	16.7053	0.0002	0		1416401_at	Cd82	0.0394	0.0142	0.0003
1417541_at	Hells	14.9183	0.0002	0		1423824_at	Wls	0.0411	0.0142	0.0003
1449225_a_at	Mapk8ip2	18.6639	0.0002	0		1448590_at	Col6a1	0.0417	0.0141	0.0003
1436036_at	NA	16.0875	0.0002	0		1426221_at	Vwa5a	0.0397	0.0142	0.0003
1415903_at	Slc38a1	15.8962	0.0002	0		1456195_x_at	Itgb5	0.0404	0.0141	0.0003
1452858_at	Elavl1	15.8947	0.0002	0		1425686_at	Cflar	0.0401	0.0142	0.0003
1443720_s_at	Bmpr1b	16.5328	0.0002	0		1449397_at	Hoxb2	0.0439	0.0141	0.0003
1417359_at	Mfap2	15.9166	0.0002	0		1426368_at	Rin2	0.0414	0.0141	0.0003
1430033_at	5330431K02Rik	15.0992	0.0002	0		1419248_at	Rgs2	0.0411	0.0141	0.0003
1448886_at	Gata3	12.416	0.0002	0		1429019_s_at	Pon2	0.041	0.0141	0.0003
1433714_at	Sult4a1	20.2145	0.0002	0		1426875_s_at	Srxn1	0.0431	0.0141	0.0003
1437250_at	Mreg	17.577	0.0002	0		1425108_a_at	Smagp	0.0392	0.0141	0.0003
1428550_at	Ydjc	16.3303	0.0002	0		1459713_s_at	Ano1	0.0401	0.0141	0.0003
1420800_a_at	Kcnq2	16.1004	0.0002	0		1416132_at	Efr3a	0.0398	0.0142	0.0003
1454953_at	Rnf157	17.4309	0.0002	0		1455587_at	Fam167b	0.0433	0.0142	0.0003
1456665_at	Eya4	15.5737	0.0002	0		1418536_at	NA	0.0406	0.0143	0.0003
1459941_at	Clvs1	16.0052	0.0002	0		1434621_at	Tmem204	0.0408	0.0144	0.0003
1429314_at	Syt11	18.1048	0.0002	0		1452427_s_at	Ptplad1	0.0436	0.0145	0.0003
1441625_at	Rimbp2	18.1319	0.0002	0		1451564_at	Parp14	0.0404	0.0145	0.0003
1434920_a_at	Evl	17.1859	0.0002	0		1454869_at	Dcaf12l1	0.0414	0.0145	0.0003
1434339_at	Fnbp1l	15.6084	0.0002	0		1444036_at	NA	0.0418	0.0145	0.0003
1421851_at	Map1b	17.3066	0.0002	0		1418509_at	Cbr2	0.0408	0.0145	0.0003
1438829_at	Rnf165	15.7109	0.0002	0		1421392_a_at	Birc3	0.0408	0.0145	0.0003
1436538_at	Ankrd37	15.7523	0.0002	0		1460582_x_at	NA	0.0398	0.0146	0.0003
1434709_at	Nrcam	18.5003	0.0002	0		1424904_at	Vwa8	0.0402	0.0145	0.0003
1442301_at	AW060742	16.8025	0.0002	0		1417071_s_at	Cyp4v3	0.0402	0.0145	0.0003
1429244_at	2610524H06Rik	15.9602	0.0002	0		1419456_at	Dcxr	0.0409	0.0147	0.0003
1435045_s_at	Mapk8ip2	18.1645	0.0002	0		1429284_at	Mob3b	0.043	0.0148	0.0003
1434848_at	NA	16.0997	0.0002	0		1419039_at	Cyp2d22	0.0402	0.0148	0.0003
1457898_at	NA	15.0967	0.0002	0		1419748_at	Abcd2	0.0423	0.0148	0.0003
1431114_at	Dock4	15.0056	0.0002	0		1448618_at	Mvp	0.042	0.0148	0.0003
1427974_s_at	Cacna1d	14.4932	0.0002	0		1451912_a_at	Fgfrl1	0.0402	0.0149	0.0003
1443267_at	NA	15.2977	0.0002	0		1418090_at	Plvap	0.0418	0.015	0.0003
1427674_a_at	Sez6	15.0919	0.0002	0		1416543_at	Nfe2l2	0.0424	0.015	0.0003
1455907_x_at	Phox2b	16.836	0.0002	0		1421034_a_at	Il4ra	0.043	0.0151	0.0003
1453855_at	Mxra7	15.0029	0.0002	0		1426098_a_at	Cast	0.0425	0.0151	0.0003
1436350_at	Fam171b	16.7111	0.0002	0		1423082_at	Derl1	0.0416	0.0151	0.0003
1457087_at	Srrm3	15.16	0.0002	0		1456611_at	Fam13a	0.0423	0.0151	0.0003
1449429_at	Fkbp1b	17.5113	0.0002	0		1434340_at	NA	0.0418	0.0151	0.0003
1419028_at	Arpp21	15.0261	0.0002	0		1449405_at	Tns1	0.041	0.0151	0.0003
1435060_at	Tmod2	17.587	0.0002	0		1417408_at	F3	0.0425	0.0151	0.0003
1454686_at	NA	14.4326	0.0002	0		1417629_at	Prodh	0.0416	0.0152	0.0003
1440882_at	Lrp8	13.4851	0.0002	0		1425749_at	Stxbp6	0.0431	0.0152	0.0003
1458693_at	NA	14.7096	0.0002	0		1418014_a_at	B4galt1	0.0418	0.0152	0.0003
1417586_at	Timeless	14.9639	0.0002	0		1421173_at	Irf4	0.0457	0.0153	0.0003
1436000_a_at	Skp2	14.3438	0.0002	0		1422537_a_at	Id2	0.0436	0.0154	0.0003
1460181_at	Stmn3	17.9033	0.0002	0		1422912_at	Bmp4	0.0416	0.0155	0.0003
1439377_x_at	Cdc20	14.2735	0.0002	0		1438312_s_at	NA	0.0418	0.0155	0.0003
1431035_at	Daam1	14.6273	0.0002	0		1434361_at	Snx33	0.0422	0.0156	0.0003
1423478_at	Prkcb	14.8271	0.0002	0		1419093_at	Tdo2	0.0432	0.0156	0.0003
1418360_at	Rnf112	17.2407	0.0002	0		1448034_at	Inca1	0.0423	0.0156	0.0003
1424145_at	Prr3	14.6647	0.0002	0		1416435_at	Ltbr	0.0426	0.0156	0.0003
1459393_at	NA	14.3057	0.0002	0		1448902_at	Ttc23	0.0432	0.0155	0.0003
1431873_a_at	Tube1	14.2755	0.0002	0		1451500_at	Ushbp1	0.042	0.0156	0.0003
1449630_s_at	Mark1	16.5973	0.0002	0		1434380_at	Gbp7	0.042	0.0156	0.0003
1419200_at	Fxyd7	18.3704	0.0002	0		1421193_a_at	Pbx3	0.0431	0.0157	0.0003
1431326_a_at	Tmod2	16.9976	0.0002	0		1458550_at	Myo1d	0.0462	0.0156	0.0003
1424895_at	Gpsm2	15.9491	0.0002	0		1427072_at	NA	0.0425	0.0157	0.0003
1438588_at	NA	14.8102	0.0002	0		1457883_at	Pm20d2	0.0451	0.0157	0.0003
1435130_at	Tvp23a	16.1532	0.0002	0		1434510_at	Papss2	0.0422	0.0157	0.0003
1437502_x_at	Cd24a	17.0801	0.0002	0		1435679_at	Optn	0.0426	0.0157	0.0003
1452240_at	Celf4	17.3974	0.0002	0		1417580_s_at	NA	0.0439	0.0158	0.0003
1455697_at	Fam124a	15.0278	0.0002	0		1419485_at	Foxc1	0.0434	0.0159	0.0003
1455297_at	Spin2c	14.756	0.0002	0		1416676_at	Kng1	0.05	0.0158	0.0003
1440258_at	Kcnq2	15.628	0.0002	0		1454838_s_at	Pkdcc	0.0445	0.0158	0.0003
1421963_a_at	Cdc25b	14.9514	0.0002	0		1427195_at	Slc26a2	0.0454	0.0159	0.0003
1437570_at	NA	14.186	0.0002	0		1436562_at	Ddx58	0.0449	0.0159	0.0003
1418108_at	Rtkn2	14.8162	0.0002	0		1448732_at	Ctsb	0.0473	0.0159	0.0003
1452287_at	Msi1	14.6866	0.0002	0		1449534_at	Sycp3	0.0429	0.0159	0.0003
1450940_at	Gdap1	16.9275	0.0002	0		1418710_at	Cd59a	0.0435	0.0159	0.0003
1458053_at	Abi2	14.4419	0.0002	0		1429564_at	Pcgf5	0.043	0.016	0.0003
1446687_at	Sf3a1	15.1237	0.0002	0		1447584_s_at	Myct1	0.0424	0.0159	0.0003
1433500_at	Dennd2a	14.7383	0.0002	0		1433817_at	Agpat3	0.0428	0.016	0.0003
1435850_at	Xkr4	15.7826	0.0002	0		1434096_at	Slc4a4	0.0472	0.0161	0.0003
1436094_at	Vgf	15.3236	0.0002	0		1428102_at	Cpb1	0.0429	0.0161	0.0004
1429154_at	Slc35f2	14.0282	0.0002	0		1416617_at	Acss1	0.0447	0.0162	0.0004
1438780_at	Stx1b	16.1597	0.0002	0		1419144_at	Cd163	0.0442	0.0162	0.0004
1444778_at	Sept3	14.3558	0.0003	0		1417817_a_at	Wwtr1	0.0432	0.0162	0.0004
1419328_at	Sema4f	15.1378	0.0003	0		1435436_at	Epas1	0.0428	0.0163	0.0004
1447933_at	Kif26a	15.8241	0.0003	0		1440355_at	Kctd12b	0.0434	0.0163	0.0004
1457736_at	Vps37d	15.5219	0.0003	0		1451326_at	Abhd14b	0.0444	0.0163	0.0004
1416544_at	Ezh2	14.3345	0.0003	0		1449875_s_at	NA	0.0433	0.0163	0.0004
1435054_at	Eme1	14.7684	0.0003	0		1429379_at	Lyve1	0.0441	0.0166	0.0004
1425898_x_at	Olfm3	14.464	0.0003	0		1427912_at	Cbr3	0.0458	0.0166	0.0004
1459711_at	Sdk1	14.3116	0.0003	0		1452264_at	Tenc1	0.0429	0.0166	0.0004
1426934_at	Nhsl1	14.1987	0.0003	0		1416955_at	Slc25a10	0.0441	0.0167	0.0004
1438565_at	A830010M20Rik	15.0847	0.0003	0		1448392_at	Sparc	0.0451	0.0167	0.0004
1448441_at	NA	13.953	0.0003	0		1424833_at	Itpr2	0.0442	0.0167	0.0004
1430617_at	Oip5	13.6798	0.0003	0		1420915_at	Stat1	0.0447	0.0168	0.0004
1452090_a_at	Olfm3	14.6525	0.0003	0		1447915_x_at	Tmem204	0.044	0.0169	0.0004
1419155_a_at	Sox4	14.37	0.0003	0		1441320_a_at	NA	0.0439	0.0169	0.0004
1425113_x_at	NA	13.7614	0.0003	0		1438115_a_at	Slc9a3r1	0.0438	0.0169	0.0004
1455877_a_at	Nanos1	14.606	0.0003	0		1420459_at	Ripply3	0.0469	0.0169	0.0004
1447139_at	Bcl7c	14.2645	0.0003	0		1423348_at	Fzd8	0.046	0.017	0.0004
1435894_at	C030014L02	17.5767	0.0003	0		1437085_at	D630039A03Rik	0.0454	0.017	0.0004
1425350_a_at	Myef2	13.9937	0.0003	0		1454909_at	Tacc1	0.0454	0.017	0.0004
1436382_at	Zbtb12	13.6653	0.0003	0		1438431_at	Abcd2	0.0468	0.0171	0.0004
1457884_at	4732496C06Rik	14.3041	0.0003	0		1418392_a_at	Gbp3	0.0448	0.0171	0.0004
1436802_at	Ilf3	13.8971	0.0003	0		1417236_at	Ehd3	0.046	0.0171	0.0004
1449813_at	Zfp30	13.8348	0.0003	0		1453196_a_at	Oasl2	0.0443	0.0171	0.0004
1434729_at	Zc4h2	14.5577	0.0003	0		1428535_at	9430020K01Rik	0.0455	0.0172	0.0004
1435604_at	Trim37	15.8195	0.0003	0		1432436_a_at	Ak3	0.0465	0.0172	0.0004
1416641_at	Lig1	13.2083	0.0003	0		1452432_at	Tfpi	0.0486	0.0172	0.0004
1456783_at	Zdbf2	13.6766	0.0003	0		1453377_at	Sh2d4a	0.0475	0.0172	0.0004
1445504_at	Gm5124	15.9896	0.0003	0		1418142_at	Kcnj8	0.0457	0.0172	0.0004
1436889_at	Gabra1	14.1259	0.0003	0		1437661_at	AU021092	0.0464	0.0172	0.0004
1436205_at	Nfasc	15.7387	0.0003	0		1449135_at	Sox18	0.0445	0.0171	0.0004
1422232_at	Phox2b	15.0042	0.0003	0		1424552_at	Casp8	0.0451	0.0171	0.0004
1441910_x_at	Ccne1	13.8792	0.0003	0		1455870_at	Akap2	0.046	0.0171	0.0004
1456334_s_at	Zfp783	13.4166	0.0003	0		1422824_s_at	Eps8	0.0471	0.0172	0.0004
1438112_at	9430021M05Rik	14.288	0.0003	0		1418219_at	Il15	0.0475	0.0171	0.0004
1443354_at	NA	13.4127	0.0003	0		1451606_at	A530016L24Rik	0.0473	0.0172	0.0004
1423328_at	Gdap1	16.2404	0.0003	0		1443882_at	Slc26a2	0.0473	0.0172	0.0004
1451991_at	Epha7	13.2945	0.0003	0		1453009_at	Cpm	0.0482	0.0174	0.0004
1436455_at	Asph	15.7872	0.0003	0		1416978_at	Fcgrt	0.0449	0.0175	0.0004
1435807_at	Cdc42	16.2119	0.0003	0		1420514_at	Tmem47	0.0467	0.0174	0.0004
1426930_at	Celf4	16.3391	0.0003	0		1416105_at	Nnt	0.0487	0.0174	0.0004
1416098_at	Syngr3	18.1565	0.0003	0		1427371_at	Abca8a	0.0488	0.0175	0.0004
1429589_at	Gad2	13.068	0.0003	0		1420563_at	Gria3	0.0464	0.0175	0.0004
1437033_a_at	Skp2	13.2548	0.0003	0		1425518_at	Rapgef4	0.0468	0.0177	0.0004
1448834_at	Foxm1	13.8857	0.0003	0		1424784_at	NA	0.0467	0.0176	0.0004
1415698_at	Golm1	15.0202	0.0003	0		1451362_at	Rab7l1	0.0464	0.0176	0.0004
1425180_at	Sgip1	15.6171	0.0003	0		1441924_x_at	Edn3	0.0472	0.0177	0.0004
1433791_at	Rab9b	15.7635	0.0003	0		1448136_at	Enpp2	0.0473	0.0177	0.0004
1437480_at	Ska2	13.4676	0.0003	0		1450007_at	NA	0.0461	0.0177	0.0004
1452906_at	Meg3	14.5746	0.0003	0		1424041_s_at	C1s	0.0464	0.0177	0.0004
1419627_s_at	Clec4n	13.1952	0.0003	0		1432176_a_at	Eng	0.0457	0.0177	0.0004
1434079_s_at	Mcm2	13.2554	0.0003	0		1448775_at	NA	0.0457	0.0178	0.0004
1416845_at	Tmem132a	13.1377	0.0003	0		1433545_s_at	Acad11	0.046	0.018	0.0004
1441949_x_at	Slc39a6	13.7312	0.0003	0		1460458_at	Crispld2	0.0471	0.018	0.0004
1455160_at	2610203C20Rik	14.6508	0.0003	0		1450637_a_at	Aebp1	0.0472	0.0179	0.0004
1439632_at	Gnb4	14.292	0.0003	0		1428615_at	Lpar6	0.0469	0.018	0.0004
1458951_at	Vrk1	12.8755	0.0003	0		1437458_x_at	Clu	0.0482	0.018	0.0004
1441629_at	NA	13.1727	0.0003	0		1419147_at	Rec8	0.0516	0.0183	0.0004
1436808_x_at	Mcm5	13.0473	0.0003	0		1419367_at	Decr1	0.047	0.0184	0.0004
1455995_at	D10Bwg1379e	15.9578	0.0003	0		1448987_at	Acadl	0.0461	0.0184	0.0004
1422550_a_at	Map6	15.8944	0.0003	0		1450843_a_at	Serpinh1	0.0484	0.0184	0.0004
1456653_a_at	Mthfd1l	14.7392	0.0003	0		1424308_at	Slc24a3	0.05	0.0184	0.0004
1444690_at	Epha5	16.5816	0.0003	0		1449325_at	Fads2	0.0503	0.0184	0.0004
1460419_a_at	Prkcb	14.4699	0.0003	0		1450332_s_at	Fmo5	0.0453	0.0184	0.0004
1426208_x_at	Plagl1	14.2704	0.0003	0		1436355_at	Fads6	0.0502	0.0184	0.0004
1433996_at	Suv39h2	12.9168	0.0003	0		1436187_at	1110054M08Rik	0.0481	0.0184	0.0004
1449527_at	Pcdhb7	14.8912	0.0003	0		1452289_a_at	Rnf135	0.047	0.0185	0.0004
1455748_at	NA	13.3491	0.0003	0		AFFX-ThrX-M_at	NA	0.0504	0.0185	0.0004
1446812_at	NA	13.4471	0.0003	0		1416072_at	Cd34	0.0473	0.0185	0.0004
1459875_x_at	Tpgs2	15.1817	0.0003	0		1433691_at	Ppp1r3c	0.0491	0.0185	0.0004
1435105_at	Rnf208	15.3446	0.0003	0		1418825_at	Irgm1	0.0472	0.0185	0.0004
1439607_at	Slc7a14	16.0704	0.0003	0		1444307_at	NA	0.0488	0.0184	0.0004
1435293_at	Adam22	15.5191	0.0003	0		1435640_x_at	A130040M12Rik	0.0494	0.0184	0.0004
1452380_at	Epha7	13.1235	0.0003	0		1441850_x_at	Tcn2	0.0477	0.0186	0.0004
1456984_at	Scml2	12.9068	0.0003	0		1429693_at	Dab2	0.0513	0.0186	0.0004
1450854_at	Pa2g4	13.474	0.0003	0		1433454_at	Abtb2	0.0537	0.0187	0.0004
1452917_at	Rfc5	11.8502	0.0003	0		1419300_at	Flt1	0.0478	0.0188	0.0004
1456535_at	Vps13c	14.6288	0.0003	0		1436413_at	Frk	0.0536	0.0187	0.0004
1429812_at	Clhc1	13.1396	0.0003	0		1451782_a_at	Slc29a1	0.0508	0.0188	0.0004
1439516_at	2610201A13Rik	12.9457	0.0003	0		1439830_at	Map3k5	0.0482	0.0188	0.0004
1452792_at	Dzip1	13.232	0.0003	0		1443219_at	NA	0.0488	0.0189	0.0004
1417943_at	Gng4	14.8618	0.0003	0		1452532_x_at	Ceacam1	0.0542	0.0189	0.0004
1441101_at	Hecw1	13.2944	0.0003	0		1425336_x_at	H2-K1	0.047	0.0189	0.0004
1427467_a_at	Rpgr	13.0008	0.0003	0		1456401_at	Cacnb2	0.0528	0.0189	0.0004
1423689_a_at	Gpsm1	12.9856	0.0003	0		1429590_at	Tacc1	0.0486	0.019	0.0004
1419156_at	Sox4	13.4206	0.0004	0		1418013_at	Cml1	0.0508	0.019	0.0004
1455754_at	Lmo3	12.9142	0.0004	0		1427537_at	Eppk1	0.0518	0.019	0.0004
1440558_at	Atp9b	12.7698	0.0004	0		1449025_at	Ifit3	0.0476	0.019	0.0004
1419270_a_at	Dut	12.7534	0.0004	0		1421938_at	Serhl	0.0485	0.019	0.0005
1453246_at	Rab39b	15.2585	0.0004	0		1434507_at	Npepl1	0.0478	0.0192	0.0005
1423714_at	Asf1b	12.2767	0.0004	0		1423122_at	Avpi1	0.0504	0.0192	0.0005
1454701_at	4930503L19Rik	13.022	0.0004	0		1424906_at	Pqlc3	0.0493	0.0192	0.0005
1457955_at	NA	12.5461	0.0004	0		1443872_at	NA	0.0485	0.0193	0.0005
1455893_at	Rspo2	12.8167	0.0004	0		1430421_a_at	Tmem205	0.0484	0.0194	0.0005
1433542_at	Inpp5f	13.5619	0.0004	0		1451765_a_at	Entpd5	0.0492	0.0194	0.0005
1423470_at	Ptbp2	13.5571	0.0004	0		AFFX-ThrX-5_at	NA	0.0492	0.0195	0.0005
1417022_at	Slc7a3	14.5198	0.0004	0		1419089_at	Timp3	0.0493	0.0195	0.0005
1439091_at	Fancd2	11.4707	0.0004	0		1426313_at	Bre	0.0528	0.0195	0.0005
1450693_at	Rgs17	15.6008	0.0004	0		1451287_s_at	Aif1l	0.0556	0.0195	0.0005
1428739_at	Enho	14.8756	0.0004	0		1450534_x_at	H2-K1	0.0482	0.0196	0.0005
1436473_at	Zfp248	13.0801	0.0004	0		1455282_x_at	Alas1	0.0499	0.0196	0.0005
1422628_at	Fam111a	12.5809	0.0004	0		1448665_at	Dmd	0.051	0.0196	0.0005
1448250_at	Clmp	13.9971	0.0004	0		1456768_a_at	Mmrn2	0.0497	0.0196	0.0005
1458379_at	9330159F19Rik	14.6019	0.0004	0		1418174_at	Dbp	0.0517	0.0199	0.0005
1455289_at	Ankrd13b	14.217	0.0004	0		1440780_x_at	1500015O10Rik	0.0536	0.0199	0.0005
1417848_at	Zfp704	12.6131	0.0004	0		1422782_s_at	Tlr3	0.0493	0.0199	0.0005
1422610_s_at	Igf2bp3	13.5451	0.0004	0		1430352_at	Adamts9	0.0529	0.0199	0.0005
1426846_at	Cenpt	12.9987	0.0004	0		1442005_at	AW987390	0.0525	0.0199	0.0005
1424659_at	Slit2	11.5512	0.0004	0		1419703_at	Col5a3	0.052	0.0199	0.0005
1439510_at	Sgol1	13.0083	0.0004	0		1437155_a_at	Wwtr1	0.0487	0.02	0.0005
1434777_at	Mycl	13.252	0.0004	0		1460061_at	NA	0.0534	0.02	0.0005
1439562_at	Mms22l	12.1751	0.0004	0		1429352_at	Mocos	0.0492	0.02	0.0005
1428089_at	Slitrk1	14.9362	0.0004	0		1427891_at	Gimap6	0.0503	0.0201	0.0005
1450061_at	Enc1	13.3518	0.0004	0		1426285_at	Lama2	0.0506	0.0202	0.0005
1426865_a_at	Ncam1	14.8333	0.0004	0		1441964_at	Qk	0.0492	0.0202	0.0005
1434531_at	Mgat5b	12.7215	0.0004	0		1433837_at	8430408G22Rik	0.0513	0.0202	0.0005
1436428_at	Chrnb2	14.2953	0.0004	0		1438271_at	Lpp	0.0529	0.0202	0.0005
1424555_at	9430015G10Rik	12.1571	0.0004	0		1425351_at	Srxn1	0.0543	0.0203	0.0005
1434498_at	Gm1673	13.5302	0.0004	0		1418652_at	Cxcl9	0.0527	0.0203	0.0005
1424848_at	Kcnma1	13.0918	0.0004	0		1423607_at	Lum	0.0512	0.0203	0.0005
1451419_at	Spsb4	13.4326	0.0004	0		1436714_at	Lpp	0.052	0.0203	0.0005
1444564_at	Apod	13.2367	0.0004	0		1438966_x_at	Fmod	0.0521	0.0204	0.0005
1434466_at	Atcay	14.6956	0.0004	0		AFFX-18SRNAMur/X00686_5_at	NA	0.0574	0.0204	0.0005
1426929_at	Celf4	15.4073	0.0004	0		1449870_a_at	Atp6v0a2	0.0517	0.0204	0.0005
1456464_x_at	Syt11	15.1118	0.0004	0		1451562_at	Ggact	0.0527	0.0205	0.0005
1439071_at	5430416N02Rik	11.8724	0.0004	0		1440096_at	Ecm2	0.0507	0.0205	0.0005
1441172_at	NA	12.5769	0.0004	0		1460370_at	Top1mt	0.0513	0.0205	0.0005
1428765_at	Meg3	13.2556	0.0004	0		1425565_at	Rest	0.052	0.0205	0.0005
1442893_at	NA	12.9575	0.0004	0		1423891_at	Gstt3	0.0509	0.0205	0.0005
1455194_at	Mapk8ip2	14.8829	0.0004	0		1434171_at	Zfp874a	0.0534	0.0206	0.0005
1435627_x_at	Marcksl1	12.5686	0.0004	0		1417741_at	Pygl	0.0519	0.0206	0.0005
1429530_a_at	Smpd4	11.6993	0.0004	0		1421852_at	Kcnk5	0.0546	0.0206	0.0005
1430591_at	Ddc	13.9499	0.0004	0		1416416_x_at	Gstm1	0.0513	0.0206	0.0005
1421328_at	NA	13.5034	0.0004	0		1452956_a_at	Ifi27	0.0541	0.0206	0.0005
1423025_a_at	NA	13.6875	0.0004	0		1419061_at	Rhod	0.0567	0.0206	0.0005
1435048_at	AI854703	13.6173	0.0004	0		1455915_at	Galnt4	0.0513	0.0206	0.0005
1453361_at	Hells	12.5767	0.0004	0		1417988_at	Resp18	0.056	0.0206	0.0005
1435511_at	Syn2	16.7065	0.0004	0		1418583_at	Hint3	0.0504	0.0206	0.0005
1440634_at	NA	12.6121	0.0004	0		1449885_at	Tmem47	0.0509	0.0206	0.0005
1436167_at	Shf	15.0706	0.0004	0		1448550_at	Lbp	0.0512	0.0206	0.0005
1434788_at	Fzd3	12.6913	0.0004	0		1419332_at	Egfl6	0.0542	0.0206	0.0005
1428066_at	Ccdc120	12.6295	0.0004	0		1423153_x_at	Cfh	0.0511	0.0206	0.0005
1441995_at	NA	12.317	0.0004	0		1416981_at	Foxo1	0.0501	0.0209	0.0005
1435845_at	NA	12.6717	0.0004	0		1416101_a_at	Hist1h1c	0.0514	0.0211	0.0005
1455218_at	Ccp110	12.9341	0.0004	0		1449130_at	Cd1d1	0.0524	0.0211	0.0005
1441704_at	NA	12.2681	0.0004	0		1437119_at	Ern1	0.0526	0.0211	0.0005
1455015_at	Tbc1d9	13.5022	0.0004	0		1437302_at	Adrb2	0.0526	0.0211	0.0005
1457218_at	Strbp	11.5023	0.0004	0		1423619_at	Rasd1	0.0547	0.0212	0.0005
1454784_at	Hs3st2	12.271	0.0004	0		1450699_at	Selenbp1	0.0526	0.0212	0.0005
1455627_at	Col8a1	13.0095	0.0004	0		1417011_at	Sdc2	0.0544	0.0212	0.0005
1436515_at	Bach2	12.385	0.0004	0		1421340_at	Map3k5	0.0517	0.0213	0.0005
1457112_at	Fam163a	14.1448	0.0004	0		1431362_a_at	Smoc2	0.0523	0.0212	0.0005
1426889_at	Zfp821	12.6984	0.0004	0		1453628_s_at	Lrrc2	0.0561	0.0213	0.0005
1437920_at	Epha5	16.2566	0.0004	0		1455227_at	Nceh1	0.0543	0.0214	0.0005
1439904_at	Fstl5	14.3029	0.0004	0		1418895_at	Skap2	0.0529	0.0214	0.0005
1439263_at	Mpp6	12.5233	0.0004	0		1452504_s_at	Ctbs	0.053	0.0214	0.0005
1451119_a_at	Fbln1	13.3975	0.0004	0		1423905_at	Pvr	0.0558	0.0214	0.0005
1438282_at	Syt1	12.6912	0.0005	0		1451756_at	Flt1	0.052	0.0214	0.0005
1440097_at	Mirg	12.3806	0.0005	0		1431920_a_at	Il34	0.058	0.0215	0.0005
1428525_at	4930488B01Rik	14.4194	0.0005	0		1448491_at	Ech1	0.0531	0.0215	0.0005
1418478_at	Lmo1	14.8116	0.0005	0		1435321_at	Limch1	0.0531	0.0215	0.0005
1456710_at	NA	12.4252	0.0005	0		1428538_s_at	Rarres2	0.0527	0.0216	0.0005
1453251_at	Dhx30	10.957	0.0005	0		1424022_at	Osgin1	0.0526	0.0217	0.0006
1456606_a_at	NA	14.3751	0.0005	0		1448330_at	Gstm1	0.053	0.0217	0.0006
1451887_at	Lrba	11.7074	0.0005	0		1416629_at	Slc1a5	0.0527	0.0218	0.0006
1444342_at	NA	12.2653	0.0005	0		1451462_a_at	Ifnar2	0.0524	0.0218	0.0006
1436799_at	Enox1	14.3721	0.0005	0		1457825_x_at	Tcn2	0.0526	0.0219	0.0006
1455161_at	AI504432	13.8561	0.0005	0		1440225_at	Gpr116	0.0531	0.0219	0.0006
1421140_a_at	Foxp1	11.7922	0.0005	0		1420896_at	Snap23	0.0543	0.0219	0.0006
1452226_at	Rcc2	10.8916	0.0005	0		1436943_at	Cyb5d2	0.0531	0.0219	0.0006
1422711_a_at	Pnck	13.3381	0.0005	0		1428899_at	Tmem182	0.0547	0.022	0.0006
1438789_s_at	Dpysl3	14.6971	0.0005	0		1428479_at	Nfatc1	0.053	0.022	0.0006
1417884_at	Slc16a6	12.1904	0.0005	0		1425519_a_at	Cd74	0.0525	0.022	0.0006
1434808_at	Palb2	12.134	0.0005	0		1426206_at	Robo4	0.0526	0.022	0.0006
1450924_at	Hdgfrp3	12.5915	0.0005	0		1417025_at	H2-Eb1	0.0543	0.0221	0.0006
1443260_at	Meis1	10.3743	0.0005	0		1436643_x_at	Hamp2	0.0537	0.0221	0.0006
1433156_at	Kcnip1	11.8575	0.0005	0		1427441_a_at	Suclg2	0.0553	0.0222	0.0006
1439779_at	Rgs17	13.6551	0.0005	0		1440866_at	Eif2ak2	0.0552	0.0222	0.0006
1434347_s_at	Rufy2	15.9168	0.0005	0		1451891_a_at	Dysf	0.0542	0.0223	0.0006
1440400_at	Rnf157	11.9371	0.0005	0		1441600_at	C920021A13	0.0582	0.0223	0.0006
1426652_at	Mcm3	11.177	0.0005	0		1455581_x_at	Gm20559	0.0548	0.0224	0.0006
1416042_s_at	Nasp	11.1647	0.0005	0		1436698_x_at	Tmem204	0.0534	0.0223	0.0006
1420110_s_at	Zfp334	12.4097	0.0005	0		1460615_at	Nt5dc1	0.0537	0.0224	0.0006
1417458_s_at	NA	11.43	0.0005	0		1434553_at	Tmem56	0.0565	0.0225	0.0006
1435474_at	Taf5	11.4945	0.0005	0		1423141_at	Lipa	0.054	0.0225	0.0006
1434911_s_at	Arhgap19	11.7845	0.0005	0		1459876_at	NA	0.0573	0.0225	0.0006
1441960_x_at	Tpgs2	13.8558	0.0005	0		1451655_at	Slfn8	0.0574	0.0227	0.0006
1451516_at	Rhebl1	13.1541	0.0005	0		1451450_at	Fam210b	0.0538	0.0227	0.0006
1432464_a_at	Camsap3	14.4878	0.0005	0		1451784_x_at	H2-D1	0.0533	0.0228	0.0006
1448026_at	Chd7	11.6174	0.0005	0		1441971_at	NA	0.0545	0.0229	0.0006
1458949_at	5330434G04Rik	12.4579	0.0005	0		1453435_a_at	Fmo2	0.054	0.023	0.0006
1456439_x_at	Mical1	12.3662	0.0005	0		1450786_x_at	Pdlim5	0.0559	0.0229	0.0006
1418264_at	Cenpk	11.4666	0.0005	0		1448181_at	Klf15	0.0536	0.0229	0.0006
1430967_at	3110080O07Rik	12.5783	0.0005	0		1458680_at	Hephl1	0.0604	0.023	0.0006
1449563_at	Cntn1	15.3415	0.0005	0		1416249_at	Nadk	0.056	0.0231	0.0006
1455604_at	Fzd5	10.8361	0.0005	0		1424025_at	Ginm1	0.0545	0.023	0.0006
1429660_s_at	Smc2	11.0629	0.0005	0		1452301_at	Aldh3b1	0.06	0.0231	0.0006
1419896_at	Tet1	11.7701	0.0005	0		1425477_x_at	H2-Ab1	0.0562	0.0231	0.0006
1449246_at	Rundc3a	12.7683	0.0005	0		1454783_at	Il13ra1	0.0569	0.0231	0.0006
1437759_at	Pfkp	12.0638	0.0005	0		1440739_at	Vegfc	0.0562	0.0232	0.0006
1452040_a_at	Cdca3	11.0967	0.0005	0		1436098_at	Bche	0.0552	0.0234	0.0006
1427795_s_at	NA	11.9826	0.0005	0		1425355_at	Acsf2	0.0553	0.0233	0.0006
1452893_s_at	Enho	13.4289	0.0005	0		1425326_at	Acly	0.0618	0.0234	0.0006
1456379_x_at	Dner	14.0763	0.0005	0		1422619_at	Ppap2a	0.0559	0.0235	0.0006
1422152_at	Hmx1	12.0761	0.0005	0		1425895_a_at	Id1	0.0566	0.0236	0.0006
1445623_at	NA	11.8113	0.0005	0		1448862_at	Icam2	0.0552	0.0236	0.0006
1459710_at	NA	12.5802	0.0005	0		1436367_at	Ptprb	0.0544	0.0236	0.0006
1419062_at	Epb4.1l3	13.2156	0.0005	0		1425140_at	Lactb2	0.0545	0.0236	0.0006
1429949_at	Fam160a2	11.9992	0.0005	0		1455034_at	Nr4a2	0.0569	0.0237	0.0006
1439503_at	Zfp28	12.2819	0.0005	0		1454899_at	Lpp	0.0563	0.0237	0.0006
1434285_at	Frmd4a	13.0537	0.0005	0		1448669_at	Dkk3	0.0538	0.0238	0.0006
1433435_at	AW551984	11.8925	0.0005	0		1454608_x_at	Ttr	0.152	0.0238	0.0006
1436917_s_at	NA	11.7409	0.0005	0		1419025_at	Sag	0.0606	0.024	0.0006
1453314_x_at	Mis18a	11.1028	0.0005	0		1418704_at	S100a13	0.056	0.024	0.0006
1435186_s_at	Lrrcc1	11.5789	0.0005	0		1424775_at	NA	0.0569	0.024	0.0006
1431469_a_at	Cxxc5	12.0964	0.0005	0		1417667_a_at	Pter	0.056	0.0241	0.0006
1434914_at	Rab6b	14.1436	0.0005	0		1417312_at	Dkk3	0.0544	0.0241	0.0006
1443025_at	NA	12.1996	0.0005	0		1421839_at	Abca1	0.0624	0.0241	0.0006
1455878_at	Dancr	11.0543	0.0005	0		1434064_at	Orai3	0.0559	0.0242	0.0006
1456914_at	Slc16a4	10.7476	0.0005	0		1423718_at	Ak3	0.0569	0.0242	0.0006
1431094_at	1110006E14Rik	11.1927	0.0005	0		1458097_at	Cobll1	0.0571	0.0242	0.0006
1417486_at	Shd	12.4686	0.0006	0		1421225_a_at	Slc4a4	0.0589	0.0243	0.0006
1448635_at	Smc2	10.7506	0.0006	0		1439078_at	Klhl4	0.0571	0.0243	0.0007
1447403_a_at	Zmynd19	11.191	0.0006	0		1422620_s_at	Ppap2a	0.0573	0.0245	0.0007
1434418_at	Cers6	11.2228	0.0006	0		1418407_at	Pde8a	0.0567	0.0244	0.0007
1419392_at	Pclo	11.2625	0.0006	0		1448382_at	Ehhadh	0.055	0.0245	0.0007
1429965_at	Lonrf2	13.3742	0.0006	0		1455025_at	Paqr9	0.0583	0.0246	0.0007
1435826_at	Rad18	10.9542	0.0006	0		1423608_at	Itm2a	0.0577	0.0246	0.0007
1418085_at	Prkcz	13.3181	0.0006	0		1436472_at	Slfn9	0.0583	0.0247	0.0007
1457426_at	1700048O20Rik	12.4787	0.0006	0		1448538_a_at	D4Wsu53e	0.0609	0.0248	0.0007
1450435_at	L1cam	13.9376	0.0006	0		1454960_at	Smad3	0.0577	0.0248	0.0007
1424588_at	Srgap3	13.2579	0.0006	0		1450876_at	Cfh	0.0567	0.0249	0.0007
1418784_at	Grik5	11.6946	0.0006	0		1422234_at	Tacr2	0.0636	0.025	0.0007
1447819_x_at	Col8a1	12.0443	0.0006	0		1449033_at	Tnfrsf11b	0.0568	0.025	0.0007
1438161_s_at	Rfc4	11.1958	0.0006	0		1434447_at	Met	0.0569	0.025	0.0007
1437790_at	Eml5	11.5058	0.0006	0		1457358_at	NA	0.061	0.025	0.0007
1442068_at	Gm20081	12.0568	0.0006	0		1427054_s_at	Abi3bp	0.0572	0.025	0.0007
1455565_at	Bcl9	11.2123	0.0006	0		1418511_at	Dpt	0.0563	0.0251	0.0007
1449318_at	Tubg2	12.979	0.0006	0		1428443_a_at	Rap1gap	0.059	0.0251	0.0007
1417377_at	Cadm1	12.4305	0.0006	0		1419182_at	Svep1	0.0565	0.0251	0.0007
1435763_at	Tbc1d16	12.2891	0.0006	0		1455556_at	Notch2	0.0575	0.025	0.0007
1455021_at	Gabbr1	13.8396	0.0006	0		1418094_s_at	Car4	0.059	0.0252	0.0007
1455635_at	4732460I02Rik	10.6418	0.0006	0		1424617_at	Ifi35	0.0581	0.0251	0.0007
1458528_at	NA	11.4973	0.0006	0		1424917_a_at	Wipi1	0.0588	0.0251	0.0007
1435466_at	Sarm1	12.2681	0.0006	0		1421396_at	Pcsk1	0.0577	0.0251	0.0007
1454454_at	Elavl2	13.4369	0.0006	0		1454780_at	Galnt18	0.0568	0.0251	0.0007
1436124_at	Pcyt1b	12.6907	0.0006	0		1435417_at	AI464131	0.0574	0.0251	0.0007
1419076_a_at	Brca2	10.4028	0.0006	0		1448940_at	Trim21	0.0568	0.0252	0.0007
1423406_at	Sv2a	13.3027	0.0006	0		1458381_at	Clic5	0.0595	0.0252	0.0007
1437441_at	AA388235	12.2013	0.0006	0		1424226_at	9030617O03Rik	0.0571	0.0252	0.0007
1435136_at	Whsc1	11.0654	0.0006	0		1455785_at	Kcna1	0.0577	0.0252	0.0007
1423499_at	Sncaip	11.6357	0.0006	0		1429276_at	Trank1	0.0572	0.0252	0.0007
1415849_s_at	Stmn1	12.8948	0.0006	0		1417130_s_at	Angptl4	0.0575	0.0252	0.0007
1448443_at	Serpini1	14.246	0.0006	0		1437273_at	Htra4	0.0622	0.0252	0.0007
1424077_at	Gdpd1	11.773	0.0006	0		1435956_at	Frmd5	0.0621	0.0252	0.0007
1437062_s_at	NA	13.4058	0.0006	0		1451683_x_at	NA	0.0566	0.0253	0.0007
1423172_at	Napb	15.3569	0.0006	0		1437932_a_at	Cldn1	0.0566	0.0253	0.0007
1416410_at	Pafah1b3	11.4654	0.0006	0		1428372_at	St5	0.0577	0.0255	0.0007
1452077_at	Ddx3y	13.4601	0.0006	0		1426883_at	Slc25a45	0.0618	0.0257	0.0007
1415868_at	Cct4	10.8336	0.0006	0		1453949_s_at	Lypla1	0.0573	0.0257	0.0007
1422660_at	NA	11.9074	0.0006	0		1455274_at	NA	0.0585	0.0257	0.0007
1427090_at	NA	10.2421	0.0006	0		1442332_at	NA	0.0607	0.0258	0.0007
1447117_at	NA	11.1512	0.0006	0		1451405_at	Pcca	0.0576	0.0257	0.0007
1432360_a_at	Tmtc4	10.2767	0.0006	0		1449051_at	Ppara	0.0611	0.0258	0.0007
1431226_a_at	Fndc4	10.782	0.0006	0		1433836_a_at	8430408G22Rik	0.056	0.0258	0.0007
1449012_s_at	Fndc4	11.0685	0.0006	0		1451486_at	Slc46a3	0.0589	0.0259	0.0007
1416031_s_at	Mcm7	10.3923	0.0006	0		1427486_at	Ptprb	0.0583	0.026	0.0007
1433888_at	Atp2b2	12.6864	0.0007	0		1432282_a_at	Tlcd2	0.0585	0.0261	0.0007
1443485_at	Epha7	10.7476	0.0007	0		1453795_at	Fahd2a	0.0597	0.0261	0.0007
1458240_at	NA	10.9478	0.0007	0		1423523_at	Aass	0.0568	0.0262	0.0007
1449240_at	Ppp1r17	10.542	0.0007	0		1458404_at	Ndufb8	0.0586	0.0262	0.0007
1430574_at	Cdkn3	10.8758	0.0007	0		1439441_x_at	Lats2	0.0584	0.0262	0.0007
1426739_at	Donson	10.9156	0.0007	0		1457276_at	Sik2	0.0595	0.0262	0.0007
1440655_at	Sgip1	12.6558	0.0007	0		1429778_at	Optn	0.0587	0.0262	0.0007
1455633_at	Zfp647	11.2369	0.0007	0		1416238_at	Tie1	0.0589	0.0262	0.0007
1431046_at	Ppfia3	12.665	0.0007	0		1416635_at	Smpdl3a	0.0585	0.0264	0.0007
1456840_at	NA	10.5094	0.0007	0		1436858_at	Mbnl2	0.0644	0.0264	0.0007
1440087_at	NA	11.4108	0.0007	0		1456629_at	Kank3	0.06	0.0265	0.0007
1435827_at	4933404O12Rik	11.1025	0.0007	0		1416933_at	Por	0.0617	0.0266	0.0007
1443898_at	Bcl7c	10.4253	0.0007	0		1457227_at	Gm11266	0.0607	0.0266	0.0007
1442576_at	Creb5	11.3234	0.0007	0		1417772_at	Grhpr	0.06	0.0267	0.0007
1428498_at	Rnf219	10.6796	0.0007	0		1447426_at	NA	0.06	0.0267	0.0007
1452459_at	Aspm	10.6885	0.0007	0		1436026_at	Zfp703	0.0598	0.0267	0.0007
1443441_x_at	Gm5141	10.7309	0.0007	0		1447100_s_at	5730508B09Rik	0.0639	0.0269	0.0008
1448260_at	Uchl1	13.8172	0.0007	0		1415939_at	Fmod	0.0604	0.027	0.0008
1417526_at	Pcbp3	12.9188	0.0007	0		1425506_at	Mylk	0.059	0.0271	0.0008
1435773_at	Parpbp	10.3344	0.0007	0		1422748_at	Zeb2	0.0636	0.0271	0.0008
1442180_at	Dleu7	13.1326	0.0007	0		1425545_x_at	NA	0.0594	0.0271	0.0008
1436340_at	NA	12.9287	0.0007	0		1418187_at	Ramp2	0.061	0.0272	0.0008
1429410_at	Eny2	10.9491	0.0007	0		1417162_at	Tmbim1	0.0598	0.0272	0.0008
1440611_at	Faxc	10.9536	0.0007	0		1420897_at	Snap23	0.0602	0.0273	0.0008
1423212_at	Phc1	10.2907	0.0007	0		1434441_at	Aaed1	0.0616	0.0273	0.0008
1435700_at	Tln2	13.4074	0.0007	0		1415812_at	Gsn	0.0613	0.0273	0.0008
1440084_at	NA	10.8669	0.0007	0		1426575_at	Sgms1	0.0621	0.0274	0.0008
1443119_at	Grm7	13.9198	0.0008	0		1421704_a_at	Pik3c2g	0.0558	0.0274	0.0008
1428799_at	Lca5	10.4286	0.0008	0		1417818_at	Wwtr1	0.0607	0.0275	0.0008
1450731_s_at	Tnfrsf21	13.1853	0.0008	0		1456008_at	Lrrc8e	0.0664	0.0277	0.0008
1425510_at	Mark1	11.9062	0.0008	0		1439518_at	Mmrn2	0.0612	0.0277	0.0008
1427205_x_at	Cep112	10.5554	0.0008	0		1425021_a_at	Pex16	0.0605	0.0277	0.0008
1447818_x_at	Rhebl1	11.115	0.0008	0		1437936_at	Ccdc160	0.0636	0.0278	0.0008
1451430_at	Slit2	10.7738	0.0008	0		1415904_at	Lpl	0.0607	0.0278	0.0008
1439860_at	Eef2k	10.3161	0.0008	0		1426715_s_at	Slc46a1	0.0627	0.0278	0.0008
1441598_at	Tmeff2	12.3019	0.0008	0		1460187_at	Sfrp1	0.0614	0.0279	0.0008
1460568_at	Trim46	11.1603	0.0008	0		1448404_at	Scamp2	0.0646	0.0282	0.0008
1455447_at	D430019H16Rik	12.0382	0.0009	0		1432057_a_at	Prdm5	0.0658	0.0284	0.0008
1458119_at	Slc25a27	11.8168	0.0009	0		1422264_s_at	Klf9	0.0664	0.0285	0.0008
1451319_at	Senp1	10.4678	0.0009	0		1435208_at	Dtx3l	0.0612	0.0285	0.0008
1436662_at	Sorcs1	10.5403	0.0009	0		1438936_s_at	NA	0.0598	0.0285	0.0008
1428224_at	Hnrnpdl	10.4861	0.0009	0		1433763_at	Entpd5	0.0627	0.0287	0.0008
1435336_at	Celsr2	12.2488	0.0009	0		1449062_at	Khk	0.0613	0.0287	0.0008
1417302_at	Rcor2	10.481	0.0009	0		1429735_at	Qk	0.0617	0.0288	0.0008
1443290_at	NA	10.6723	0.0009	0		1444315_at	D630024D03Rik	0.0684	0.0288	0.0008
1435977_at	Hdgfrp3	10.8912	0.0009	0		1453152_at	Mamdc2	0.0632	0.0288	0.0008
1418046_at	Nap1l2	12.9386	0.0009	0		1424815_at	Gys2	0.0643	0.0288	0.0008
1441997_at	Zfp184	10.5621	0.0009	0		1451342_at	Spon1	0.0635	0.0289	0.0008
1433553_at	Garnl3	13.3737	0.0009	0		1437785_at	Adamts9	0.0616	0.0289	0.0008
1450804_at	Kif5c	10.9772	0.0009	0		1433891_at	Lgr4	0.0645	0.0289	0.0008
1435433_at	Agap1	10.7966	0.0009	0		1421855_at	Fgl2	0.0623	0.029	0.0008
1423671_at	Dner	12.9016	0.0009	0		AFFX-r2-Bs-phe-5_at	NA	0.0663	0.029	0.0008
1451628_a_at	Ank3	12.1968	0.0009	0		1449357_at	2310030G06Rik	0.0658	0.0293	0.0008
1420340_at	Cspp1	10.5416	0.0009	0		1433582_at	1190002N15Rik	0.0637	0.0293	0.0008
1436530_at	NA	10.3913	0.0009	0		1425260_at	Alb	0.1413	0.0293	0.0008
1427484_at	Eml5	10.701	0.0009	0		1427165_at	Il13ra1	0.0681	0.0293	0.0008
1455228_at	Whsc1	10.225	0.0009	0		1438027_at	NA	0.0621	0.0293	0.0008
1417457_at	NA	9.9923	0.0009	0		1445202_at	NA	0.0622	0.0293	0.0008
1453456_at	2900084O13Rik	11.283	0.0009	0		1420873_at	NA	0.0656	0.0293	0.0008
1429013_at	Map7d2	12.6226	0.0009	0		1439831_at	NA	0.0633	0.0293	0.0008
1450397_at	Map1b	12.5582	0.0009	0		1433933_s_at	Slco2b1	0.0637	0.0293	0.0009
1456483_at	Zfp9	11.2625	0.0009	0		1420714_at	Lbx2	0.0685	0.0293	0.0009
1435124_at	Vwa5b2	10.4616	0.0009	0		1425891_a_at	Grtp1	0.0627	0.0293	0.0009
1454587_at	9330199C07Rik	11.508	0.0009	0		1421947_at	Gng12	0.0632	0.0294	0.0009
1455990_at	Kif23	10.1764	0.0009	0		1437928_at	Pcdh12	0.0627	0.0293	0.0009
1433894_at	Jazf1	11.2493	0.0009	0		1433639_at	Fam117a	0.0632	0.0294	0.0009
1445880_at	LOC101056642	10.9393	0.0009	0		1446990_at	Nfia	0.0644	0.0294	0.0009
1456108_x_at	Rnf112	12.8568	0.0009	0		1439885_at	Hoxc5	0.0636	0.0294	0.0009
1420961_a_at	Ivns1abp	10.4044	0.0009	0		1422644_at	Sh3bgr	0.0658	0.0296	0.0009
1432108_at	Pcgf6	10.1415	0.001	0		1435141_at	Sft2d2	0.0635	0.0296	0.0009
1442134_at	Prr11	10.1217	0.001	0		1455446_x_at	Acadsb	0.0645	0.0296	0.0009
1452661_at	Tfrc	11.2715	0.001	0		1418911_s_at	Acsl4	0.0686	0.0296	0.0009
1442454_at	Top2a	10.3695	0.001	0		1421093_at	Slc7a10	0.0657	0.0296	0.0009
1434595_at	Trim9	11.1497	0.001	0		1439029_at	Gpt2	0.0688	0.0297	0.0009
1438224_at	Zswim5	9.9605	0.001	0		1436172_at	Gm20559	0.0643	0.0297	0.0009
1424403_a_at	Rufy3	12.4149	0.001	0		1418278_at	Apoc3	0.0939	0.0297	0.0009
1418714_at	Dusp8	10.745	0.001	0		1438068_at	NA	0.064	0.0297	0.0009
1437130_at	Zbtbd6	10.2195	0.001	0		1434006_at	Mpv17l2	0.0645	0.0299	0.0009
1436646_at	Scn2a1	10.1363	0.001	0		1429027_at	0610007N19Rik	0.0637	0.0299	0.0009
1416006_at	Mdk	11.2663	0.001	0		1449137_at	Pdha1	0.064	0.03	0.0009
1449202_at	Sema4g	10.2413	0.001	0		1443620_at	NA	0.0653	0.03	0.0009
1417388_at	Bex2	11.9931	0.001	0		1417070_at	Cyp4v3	0.0623	0.0301	0.0009
1437600_at	NA	10.0701	0.001	0		1449556_at	NA	0.0637	0.0303	0.0009
1452851_at	Celf3	11.2374	0.001	0		1439947_at	Cyp11a1	0.0647	0.0303	0.0009
1457190_at	NA	11.115	0.001	0		1457270_at	Gas7	0.065	0.0303	0.0009
1436907_at	Nav1	11.5308	0.001	0		1426960_a_at	Fa2h	0.0678	0.0303	0.0009
1435783_at	Fam169a	10.051	0.001	0		1421834_at	Pip5k1b	0.0655	0.0304	0.0009
1441905_x_at	NA	9.0403	0.001	0		1438696_at	Edn3	0.0676	0.0305	0.0009
1449509_at	Serf1	9.9883	0.001	0		1423136_at	Fgf1	0.0669	0.0305	0.0009
1424705_at	Rbmx2	10.2718	0.001	0		1421998_at	Tor3a	0.0655	0.0305	0.0009
1428483_a_at	Mis18a	9.667	0.001	0		1420383_a_at	Col4a3bp	0.0672	0.0305	0.0009
1457273_at	Tenm2	13.2413	0.001	0		1416772_at	Cpt2	0.0642	0.0305	0.0009
1455328_at	Asic1	9.9186	0.0011	0		1435258_at	Tmem141	0.0665	0.0306	0.0009
1440148_at	Gpr6	10.0343	0.0011	0		1434742_s_at	Aifm3	0.0692	0.0306	0.0009
1444956_at	NA	10.3237	0.0011	0		1419382_a_at	Dhrs4	0.0646	0.0306	0.0009
1440384_at	Tmcc1	10.0985	0.0011	0		1447096_at	NA	0.0707	0.0306	0.0009
1439957_at	Gnal	13.4495	0.0011	0		1419833_s_at	Arap3	0.0651	0.0305	0.0009
1459223_at	B930095G15Rik	10.5749	0.0011	0		1423581_at	Nmt2	0.066	0.0307	0.0009
1416935_at	Trpv2	12.2192	0.0011	0		1437492_at	Mkx	0.0679	0.0308	0.0009
1458447_at	Cenpf	9.8769	0.0011	0		1425704_at	Dhrs11	0.0659	0.0308	0.0009
1435745_at	5031439G07Rik	10.7783	0.0011	0		1416211_a_at	Ptn	0.0681	0.0308	0.0009
1448182_a_at	Cd24a	12.229	0.0011	0		1460417_at	AB041803	0.068	0.0309	0.0009
1434497_at	4933431E20Rik	11.0501	0.0011	0		1454075_s_at	Nudt13	0.0653	0.031	0.0009
1445381_at	NA	9.6229	0.0011	0		1423883_at	Acsl1	0.0648	0.031	0.0009
1442421_at	Srrm3	9.9329	0.0011	0		1452579_at	Iscu	0.0654	0.031	0.0009
1437762_at	Rab39	10.3796	0.0011	0		1460351_at	NA	0.0644	0.031	0.0009
1429665_at	Haus6	9.8995	0.0011	0		1444290_at	Steap2	0.0693	0.031	0.0009
1426767_at	Wdr90	9.1535	0.0011	0		1419552_at	Echdc1	0.0652	0.0309	0.0009
1438665_at	Smpd3	10.8592	0.0011	0		1434500_at	NA	0.0671	0.031	0.0009
1439181_at	Zfp658	9.9792	0.0011	0		1455991_at	Ccbl2	0.0653	0.0312	0.0009
1435623_at	Rnft2	11.4377	0.0011	0		1452283_at	Rassf8	0.0672	0.0312	0.0009
1453355_at	Wnk2	10.4319	0.0011	0		1436404_at	Tlcd1	0.0661	0.0312	0.0009
1425951_a_at	Clec4n	9.4855	0.0011	0		1448825_at	Pdk2	0.0682	0.0314	0.0009
1455721_at	Gspt2	9.8849	0.0011	0		1443824_s_at	Car7	0.0664	0.0314	0.0009
1417926_at	Ncapg2	9.8066	0.0011	0		1451374_x_at	Cklf	0.0696	0.0314	0.0009
1437031_at	Acsl6	9.9767	0.0011	0		1424026_s_at	Ginm1	0.066	0.0315	0.001
1418060_a_at	Mapk7	9.9216	0.0011	0		1451931_x_at	H2-K1	0.0651	0.0314	0.001
1454632_at	Tmem229b	10.9898	0.0011	0		1417399_at	Gas6	0.0678	0.0316	0.001
1457829_at	Clgn	11.6846	0.0011	0		1423594_a_at	Ednrb	0.067	0.0317	0.001
1422640_at	Pcdhb9	11.8821	0.0011	0		1442033_at	C1qtnf9	0.067	0.0317	0.001
1423092_at	Incenp	8.9756	0.0011	0		1429012_at	Arhgef6	0.0672	0.0316	0.001
1434669_at	Ralgps1	10.0369	0.0011	0		1432198_at	Prune2	0.0689	0.0316	0.001
1434172_at	Cnr1	9.1766	0.0012	0		1435653_at	Abhd2	0.068	0.0317	0.001
1424321_at	Rfc4	9.5121	0.0012	0		1417767_at	NA	0.0684	0.0317	0.001
1460230_at	Syn2	12.2315	0.0012	0		1422965_at	Agtrap	0.0718	0.0317	0.001
1440484_at	Unc5d	9.7394	0.0012	0		1419693_at	Colec12	0.0686	0.0317	0.001
1451769_s_at	NA	12.1856	0.0012	0		1442580_at	A530020G20Rik	0.0702	0.0318	0.001
1456524_at	Nrg1	11.8338	0.0012	0		1429506_at	Nkd1	0.0665	0.0317	0.001
1426863_at	Rbmx	9.1998	0.0012	0		1433956_at	Cdh5	0.0675	0.032	0.001
1457010_at	3010001F23Rik	10.0198	0.0012	0		1420727_a_at	Tmlhe	0.0681	0.0321	0.001
1417219_s_at	Tmsb10	11.4878	0.0012	0		1460255_at	Tnfsf13b	0.0672	0.0322	0.001
1433998_at	4933427D14Rik	9.2676	0.0012	0		1435751_at	Abcc9	0.0671	0.0322	0.001
1442058_s_at	Psmc3ip	9.2638	0.0012	0		1448272_at	Btg2	0.0698	0.0323	0.001
1442680_at	NA	10.0938	0.0012	0		1450206_at	Dlc1	0.0677	0.0322	0.001
1445561_at	NA	9.6895	0.0012	0		1450629_at	Lima1	0.0684	0.0322	0.001
1423019_at	Gjd2	10.4508	0.0012	0		1459665_s_at	Mrvi1	0.0674	0.0325	0.001
1456258_at	Emx2	10.5423	0.0012	0		1424596_s_at	Lmcd1	0.0684	0.0324	0.001
1452315_at	Kif11	9.5857	0.0012	0		1442101_at	Elfn1	0.0679	0.0325	0.001
1436166_at	Stox2	10.0443	0.0012	0		1420852_a_at	NA	0.0693	0.0325	0.001
1455980_a_at	Gas2l3	10.214	0.0012	0		1455428_at	Fam53b	0.0699	0.0325	0.001
1416785_at	Kcnip1	10.3176	0.0012	0		1435043_at	Plcb1	0.0711	0.0325	0.001
1422955_at	Syt17	11.1588	0.0013	0		1454757_s_at	Ifi27	0.0714	0.0326	0.001
1454886_x_at	Trim9	9.9656	0.0012	0		1419974_at	NA	0.0672	0.0328	0.001
1451394_at	Dpp6	12.2701	0.0013	0		1428547_at	Nt5e	0.0681	0.0328	0.001
1417849_at	Zfp704	9.385	0.0013	0		1429130_at	Ttc25	0.0712	0.0328	0.001
1429104_at	NA	9.8218	0.0013	0		1415871_at	Tgfbi	0.0696	0.0329	0.001
1437366_at	March9	9.2039	0.0013	0		1454906_at	Rarb	0.0698	0.0329	0.001
1434943_at	Morn4	11.4502	0.0013	0		1421922_at	Sh3bp5	0.0723	0.0329	0.001
1449264_at	Syt11	11.3953	0.0013	0		1428785_at	Amotl1	0.0709	0.0329	0.001
1437167_at	Tmod2	10.0319	0.0013	0		1430522_a_at	Vamp5	0.0691	0.033	0.001
1441869_x_at	NA	8.7982	0.0013	0		1456733_x_at	Serpinh1	0.0693	0.033	0.001
1437716_x_at	Kif22	9.4051	0.0013	0		1454685_at	Gpr146	0.0674	0.033	0.001
1416034_at	Cd24a	11.4022	0.0013	0		1449298_a_at	Pde1a	0.0691	0.0329	0.001
1459304_at	A730054J21Rik	10.0996	0.0013	0		1424669_at	Zfyve21	0.0686	0.0329	0.001
1445537_at	2310039F13Rik	9.8237	0.0013	0		1423162_s_at	Spred1	0.0707	0.033	0.001
1441867_x_at	Cep128	9.3254	0.0013	0		1453187_at	Ociad2	0.0723	0.033	0.001
1422430_at	Fignl1	8.6504	0.0013	0		1450611_at	Orm3	0.0694	0.0329	0.001
1438838_at	Ftx	9.1897	0.0013	0		1452388_at	Hspa1a	0.0666	0.0329	0.001
1423531_a_at	Hnrnpa1	9.2796	0.0013	0		1436499_at	Sgms1	0.0685	0.0329	0.001
1456116_at	Ctnnd2	10.4629	0.0013	0		1448996_at	Rom1	0.0711	0.033	0.001
1416030_a_at	Mcm7	8.9579	0.0013	0		AFFX-r2-Bs-thr-M_s_at	NA	0.0737	0.033	0.001
1434116_at	Cbx2	9.2071	0.0013	0		1427053_at	Abi3bp	0.0696	0.0333	0.001
1444738_at	C2cd5	9.2762	0.0013	0		1454713_s_at	Hdc	0.0726	0.0333	0.001
1424341_s_at	NA	11.396	0.0013	0		1428442_at	BC029722	0.0709	0.0333	0.001
1418588_at	Nrsn1	13.2317	0.0014	0		1455663_at	Olfml1	0.0706	0.0335	0.001
1418402_at	Adam19	11.6944	0.0014	0		1421382_at	Prlr	0.0743	0.0335	0.0011
1452269_at	Sptbn2	10.4425	0.0014	0		1460578_at	Fgd5	0.0708	0.0335	0.0011
1422676_at	Smarce1	9.1639	0.0014	0		1450414_at	Pdgfb	0.0688	0.0336	0.0011
1434857_at	Zfp783	9.9414	0.0014	0		1448844_at	NA	0.0705	0.0336	0.0011
1453478_at	Pou3f2	9.7739	0.0014	0		1444112_at	Gm15417	0.0707	0.0337	0.0011
1438782_at	Cntn4	9.8645	0.0014	0		1455372_at	Cpeb3	0.0691	0.0337	0.0011
1419820_at	Pkhd1	10.3818	0.0014	0		1422479_at	Acss2	0.0688	0.0337	0.0011
1423173_at	Napb	13.0789	0.0014	0		1436337_at	Tmem243	0.0688	0.0337	0.0011
1457040_at	Lgi2	9.4	0.0014	0		1443783_x_at	H2-Aa	0.068	0.0337	0.0011
1436902_x_at	Tmsb10	11.1221	0.0014	0		1426952_at	Arhgap18	0.0702	0.0339	0.0011
1430516_at	4930428B01Rik	9.8346	0.0014	0		1425668_a_at	St3gal4	0.072	0.034	0.0011
1447231_at	NA	9.7775	0.0014	0		1419714_at	Cd274	0.0703	0.0341	0.0011
1424265_at	Npl	9.2427	0.0014	0		1435548_at	Mrs2	0.0701	0.0341	0.0011
1422460_at	NA	9.156	0.0014	0		1448469_at	Nid1	0.0706	0.0342	0.0011
1435049_s_at	AI854703	9.5063	0.0014	0		1416607_at	4931406C07Rik	0.0711	0.0342	0.0011
1420554_a_at	Rac3	10.7109	0.0014	0		1429702_at	2900072G11Rik	0.0728	0.0344	0.0011
1416872_at	Tspan6	9.3735	0.0014	0		1445539_at	NA	0.0702	0.0344	0.0011
1417948_s_at	Ilf2	9.0698	0.0014	0		1448117_at	Kitl	0.0713	0.0344	0.0011
1437782_at	Cntnap2	13.1857	0.0014	0		1421889_a_at	Aplp2	0.0741	0.0345	0.0011
1436317_at	Pgap1	10.1601	0.0014	0		1426246_at	Pros1	0.0715	0.0346	0.0011
1442724_at	NA	8.5021	0.0014	0		1418767_at	Cyp4f13	0.0713	0.0347	0.0011
1451257_at	Acsl6	10.2108	0.0014	0		1460409_at	Cpt1a	0.0727	0.0347	0.0011
1426927_at	Ap3b2	10.8498	0.0014	0		1428173_at	Eml2	0.0731	0.0347	0.0011
1435185_at	Lrrcc1	9.0492	0.0015	0		1427619_a_at	Sh3tc1	0.0743	0.0347	0.0011
1439520_at	Dtl	9.7536	0.0015	0		1449106_at	Gpx3	0.0718	0.0347	0.0011
1459881_at	Fbll1	9.7302	0.0015	0		1437235_x_at	Lpp	0.0728	0.0349	0.0011
1437841_x_at	Csdc2	10.0899	0.0015	0		1420874_at	NA	0.0726	0.0351	0.0011
1454902_at	Prkcz	11.2704	0.0015	0		1449342_at	Ptplb	0.0709	0.0351	0.0011
1459105_at	NA	9.5148	0.0015	0		1435991_at	Nr3c2	0.0711	0.0351	0.0011
1425050_at	Isoc1	9.6263	0.0015	0		1429474_at	Ptgr2	0.0723	0.0351	0.0011
1429734_at	4632434I11Rik	9.0718	0.0015	0		1450504_a_at	Agpat3	0.0713	0.0353	0.0011
1457324_at	Gm13306	9.4509	0.0015	0		1421011_at	Hsd17b11	0.0717	0.0353	0.0011
1456068_at	Nfasc	9.339	0.0015	0		1452031_at	Slc1a3	0.0717	0.0353	0.0011
1460205_at	Dcakd	9.0354	0.0015	0		1417065_at	Egr1	0.0738	0.0354	0.0011
1443337_at	NA	9.5518	0.0015	0		1421422_at	5033411D12Rik	0.0722	0.0354	0.0011
1454904_at	Mtm1	9.4283	0.0015	0		1438116_x_at	Slc9a3r1	0.07	0.0354	0.0011
1417878_at	E2f1	8.4945	0.0015	0		1428136_at	Sfrp1	0.0699	0.0355	0.0011
1455057_at	Gmps	9.4212	0.0015	0		1441150_x_at	Samsn1	0.0724	0.0355	0.0011
1452924_at	Fam83d	9.2095	0.0016	0.0001		1418745_at	Omd	0.0717	0.0355	0.0011
1428694_at	Mir17hg	8.311	0.0016	0.0001		1418157_at	Nr2f1	0.0718	0.0356	0.0011
1457615_at	NA	9.4335	0.0016	0.0001		AFFX-PheX-M_at	NA	0.0758	0.0358	0.0012
1433696_at	Hn1l	8.8945	0.0016	0.0001		1454974_at	Ntn1	0.0718	0.0358	0.0012
1454972_at	Atcay	10.1535	0.0016	0.0001		1431098_at	Clip1	0.0771	0.0358	0.0012
1418615_at	Astn1	11.3723	0.0016	0.0001		1455717_s_at	Daam2	0.0722	0.036	0.0012
1444177_at	E330020D12Rik	9.2375	0.0016	0.0001		1435917_at	Ociad2	0.0748	0.0359	0.0012
1439126_at	Mcmbp	8.1706	0.0016	0.0001		1419417_at	Vegfc	0.0737	0.0359	0.0012
1451077_at	NA	9.022	0.0016	0.0001		1415803_at	Cx3cl1	0.0732	0.0362	0.0012
1417363_at	Zfp61	8.5422	0.0016	0.0001		1450029_s_at	Itga9	0.0769	0.0362	0.0012
1456901_at	Adamts20	8.49	0.0016	0.0001		1416625_at	Serping1	0.0714	0.0362	0.0012
1421350_a_at	Grip1	9.1397	0.0016	0.0001		1424376_at	Cdc42ep1	0.0719	0.0363	0.0012
1439012_a_at	Dck	9.6404	0.0016	0.0001		1451986_s_at	Lrrk1	0.0741	0.0364	0.0012
1457558_at	A330050F15Rik	9.2971	0.0016	0.0001		1427691_a_at	Ifnar2	0.0759	0.0365	0.0012
1420965_a_at	Enc1	9.8692	0.0016	0.0001		1431798_a_at	Syde1	0.0726	0.0365	0.0012
1437745_at	Chd7	9.0632	0.0016	0.0001		1426362_at	Tmem144	0.0775	0.0364	0.0012
1439852_at	NA	9.6479	0.0016	0.0001		1438216_at	Rreb1	0.0739	0.0366	0.0012
1440270_at	Fgf12	10.9588	0.0016	0.0001		1432073_at	NA	0.0742	0.0367	0.0012
1455325_at	Miat	9.813	0.0016	0.0001		1450969_at	Pccb	0.074	0.0368	0.0012
1460286_at	Sept6	10.3859	0.0016	0.0001		1453595_at	2900064B18Rik	0.0752	0.0371	0.0012
1433596_at	Dnajc6	11.4752	0.0016	0.0001		1429678_at	5730508B09Rik	0.0755	0.0371	0.0012
1420402_at	Atp2b2	10.3849	0.0016	0.0001		1436224_at	Kif1c	0.076	0.0373	0.0012
1430013_at	2210008F06Rik	9.1921	0.0017	0.0001		1440230_at	Tsku	0.0765	0.0373	0.0012
1437787_at	Lrrtm2	9.3575	0.0017	0.0001		1433768_at	Palld	0.0747	0.0374	0.0012
1418452_at	Gng2	11.1494	0.0017	0.0001		1426570_a_at	Frk	0.0799	0.0374	0.0012
1460324_at	Dnmt3a	8.43	0.0017	0.0001		1422823_at	Eps8	0.0758	0.0375	0.0012
1455883_a_at	Lrrtm1	12.8178	0.0017	0.0001		1416693_at	Foxc2	0.0759	0.0375	0.0012
1443281_at	Nrcam	9.1965	0.0017	0.0001		1453156_s_at	Ptgr2	0.0749	0.0374	0.0012
1459579_at	Cacng8	9.1319	0.0017	0.0001		1431302_a_at	Nudt7	0.0719	0.0375	0.0012
1437195_x_at	Mapk10	12.0392	0.0017	0.0001		1423278_at	Ptprk	0.0735	0.0376	0.0012
1433685_a_at	NA	8.5373	0.0017	0.0001		1416086_at	Tpst2	0.0759	0.0376	0.0012
1426751_s_at	Nup107	8.3804	0.0017	0.0001		1420664_s_at	Procr	0.0773	0.0376	0.0012
1457432_at	Prox1	8.0454	0.0017	0.0001		1460623_at	Skap2	0.0706	0.0377	0.0012
1455600_at	Rps3	8.9512	0.0017	0.0001		1456156_at	Lepr	0.0753	0.0378	0.0012
1433543_at	Anln	8.4496	0.0017	0.0001		1449799_s_at	Pkp2	0.0744	0.0379	0.0012
1455473_at	Usp13	10.7034	0.0017	0.0001		1448151_at	Elavl1	0.0751	0.0379	0.0012
1428469_a_at	Dzip1	9.0116	0.0017	0.0001		1435402_at	Gramd1b	0.0797	0.0379	0.0013
1428417_at	Zc2hc1a	9.9662	0.0017	0.0001		1452474_a_at	Art3	0.0739	0.0379	0.0013
1441895_x_at	NA	8.852	0.0017	0.0001		1415988_at	Hdlbp	0.0764	0.0379	0.0013
1452945_at	Zfp157	8.7504	0.0017	0.0001		1428057_a_at	Ahnak	0.0751	0.0379	0.0013
1425483_at	Tox	10.9392	0.0017	0.0001		1456586_x_at	Mvp	0.0757	0.0379	0.0013
1439770_at	Nyap1	11.2019	0.0018	0.0001		1416686_at	Plod2	0.0798	0.038	0.0013
1443640_at	Zfp882	8.8761	0.0018	0.0001		1438251_x_at	Htra1	0.0759	0.0379	0.0013
1436610_at	Ankrd12	9.6153	0.0018	0.0001		1421497_at	Gpha2	0.081	0.038	0.0013
1439269_x_at	Mcm7	8.4475	0.0018	0.0001		1451355_at	Acer2	0.0757	0.038	0.0013
1456303_at	Gm20120	8.6508	0.0018	0.0001		1440244_at	Erg	0.0759	0.0381	0.0013
1429113_at	NA	10.4224	0.0018	0.0001		1431359_a_at	1110007C09Rik	0.0753	0.038	0.0013
1436800_at	Fstl5	10.2727	0.0018	0.0001		1426081_a_at	Dio2	0.0796	0.0381	0.0013
1427138_at	Ccdc88c	9.318	0.0018	0.0001		1421943_at	Tgfa	0.0786	0.0381	0.0013
1455790_at	E2f2	10.0118	0.0018	0.0001		1440169_x_at	Ifnar2	0.0778	0.0381	0.0013
1458403_at	Tnik	9.4657	0.0018	0.0001		1424807_at	Lama4	0.0752	0.0381	0.0013
1435720_at	Kcnd3	8.6116	0.0018	0.0001		1432026_a_at	Herc6	0.0784	0.0381	0.0013
1431595_at	2900064B16Rik	9.1813	0.0018	0.0001		1449450_at	Ptges	0.0761	0.0382	0.0013
1423666_s_at	NA	8.8935	0.0018	0.0001		1428005_at	Marc1	0.0808	0.0383	0.0013
1441462_at	Dock4	9.0863	0.0018	0.0001		1417406_at	Sertad1	0.0775	0.0383	0.0013
1419998_at	NA	8.6213	0.0018	0.0001		1433471_at	Tcf7	0.0786	0.0384	0.0013
1435260_at	Akt3	8.8872	0.0018	0.0001		1448241_at	Gm2a	0.0768	0.0384	0.0013
1445194_at	Cnksr2	10.7418	0.0018	0.0001		1422889_at	Pcdh18	0.0775	0.0384	0.0013
1428460_at	Syn2	11.9534	0.0018	0.0001		1428145_at	Acaa2	0.0757	0.0387	0.0013
1420950_at	Znrf1	8.8618	0.0018	0.0001		1425826_a_at	Sorbs1	0.0783	0.0387	0.0013
1439559_at	1700040D17Rik	9.432	0.0018	0.0001		1436169_at	C730029A08Rik	0.0772	0.0387	0.0013
1448953_at	Blm	8.6741	0.0018	0.0001		1427388_at	Lrrc2	0.0812	0.0387	0.0013
1416311_s_at	NA	10.4767	0.0018	0.0001		1456609_at	Camk2n1	0.0755	0.0387	0.0013
1419834_x_at	Mark1	9.7197	0.0018	0.0001		1416148_at	Laptm4b	0.0794	0.0387	0.0013
1435286_at	Epha5	12.3808	0.0019	0.0001		1439489_at	Ffar4	0.0779	0.0389	0.0013
1415860_at	Kpna2	8.4769	0.0019	0.0001		1448927_at	Kcnn2	0.0787	0.0389	0.0013
1420142_s_at	Pa2g4	8.8671	0.0019	0.0001		1439630_x_at	Sbsn	0.0815	0.0389	0.0013
1418036_at	Prim2	8.408	0.0019	0.0001		1444512_at	Arhgap29	0.0783	0.0389	0.0013
1416081_at	Smad1	8.4931	0.0019	0.0001		1419738_a_at	Tpm2	0.0768	0.039	0.0013
1444257_at	Prr11	8.7622	0.0019	0.0001		1424894_at	Rab13	0.0798	0.039	0.0013
1417131_at	Cdc25a	8.5922	0.0019	0.0001		1417605_s_at	Camk1	0.0782	0.039	0.0013
1429658_a_at	Smc2	7.8039	0.0019	0.0001		1456494_a_at	NA	0.0819	0.0393	0.0013
1451224_at	Scamp5	10.3924	0.0019	0.0001		1422544_at	Myo10	0.0792	0.0393	0.0013
1419253_at	Mthfd2	8.0947	0.0019	0.0001		1429115_at	2010003O02Rik	0.078	0.0393	0.0013
1430010_at	Ncapd2	8.0644	0.0019	0.0001		1435246_at	Paqr8	0.0819	0.0392	0.0013
1440147_at	Lgi2	9.6669	0.0019	0.0001		1452341_at	Echs1	0.0784	0.0392	0.0013
1440962_at	Slc8a3	11.1939	0.0019	0.0001		1433512_at	Fli1	0.0777	0.0393	0.0013
1417419_at	Ccnd1	8.9254	0.0019	0.0001		1460510_a_at	Coq10b	0.0794	0.0393	0.0013
1448878_at	Mxd3	8.2309	0.0019	0.0001		1448232_x_at	NA	0.0784	0.0393	0.0013
1428518_at	Mlf1ip	8.3063	0.0019	0.0001		1415959_at	Slc2a4	0.0796	0.0393	0.0013
1417575_at	Otub2	9.0165	0.0019	0.0001		1437673_at	Wnt5a	0.0812	0.0393	0.0013
1434024_at	Nphp4	9.1156	0.0019	0.0001		1416589_at	Sparc	0.0792	0.0393	0.0013
1450287_at	Npas3	8.756	0.0019	0.0001		1452071_at	Slc4a4	0.0781	0.0393	0.0013
1422011_s_at	NA	8.3295	0.0019	0.0001		1460330_at	Anxa3	0.0791	0.0394	0.0013
1427822_a_at	Copg2os2	9.0522	0.0019	0.0001		1460356_at	Esam	0.0778	0.0393	0.0013
1455622_at	Podxl2	8.753	0.0019	0.0001		1417501_at	Fbxo6	0.0782	0.0396	0.0014
1436434_at	E2f2	10.07	0.0019	0.0001		1428146_s_at	Acaa2	0.0773	0.0396	0.0014
1448180_a_at	Hn1	8.9264	0.0019	0.0001		1452349_x_at	NA	0.0774	0.0396	0.0014
1455369_at	Apba1	11.181	0.0019	0.0001		1421321_a_at	Net1	0.0806	0.0396	0.0014
1425202_a_at	Ank3	10.0654	0.0019	0.0001		1449036_at	Rnf128	0.0803	0.0396	0.0014
1437375_at	Rfx3	8.7312	0.0019	0.0001		1422861_s_at	Pdlim5	0.0798	0.0397	0.0014
1426670_at	Agrn	8.8843	0.0019	0.0001		1420444_at	Slc22a3	0.0797	0.0397	0.0014
1423252_at	Hdgfrp3	9.0046	0.0019	0.0001		1439764_s_at	Igf2bp2	0.079	0.04	0.0014
1455654_at	Hjurp	8.649	0.0019	0.0001		1457094_at	She	0.0796	0.0401	0.0014
1433868_at	Btbd3	9.5617	0.0019	0.0001		1425028_a_at	Tpm2	0.0784	0.0401	0.0014
1448671_at	Ube2e3	7.8027	0.0019	0.0001		1417279_at	Itpr1	0.0818	0.0401	0.0014
1425271_at	Psmc3ip	7.9768	0.0019	0.0001		1416041_at	Sgk1	0.0801	0.0403	0.0014
1424903_at	Kdm5d	10.3302	0.0019	0.0001		1440167_s_at	Lpp	0.0794	0.0403	0.0014
1438852_x_at	Mcm6	8.3796	0.0019	0.0001		1416954_at	Slc25a10	0.0795	0.0404	0.0014
1452715_at	Haus5	8.3743	0.0019	0.0001		1438432_at	Lnpep	0.0796	0.0404	0.0014
1438671_at	Ppp2r2c	11.6474	0.0019	0.0001		1417327_at	Cav2	0.0804	0.0404	0.0014
1418035_a_at	Prim2	8.4199	0.0019	0.0001		1424176_a_at	Anxa4	0.0812	0.0405	0.0014
1434748_at	Ckap2	8.3125	0.0019	0.0001		1418072_at	NA	0.0792	0.0405	0.0014
1430034_at	Cct4	8.8494	0.0019	0.0001		1417300_at	Smpdl3b	0.088	0.0405	0.0014
1441816_at	2900056M20Rik	8.4438	0.002	0.0001		1425600_a_at	Plcb1	0.085	0.0406	0.0014
1435705_at	Zscan18	8.5451	0.002	0.0001		1418329_at	Pgpep1	0.0813	0.0406	0.0014
1429326_at	Cenpl	7.9026	0.002	0.0001		1436198_at	2310075K07Rik	0.0839	0.0406	0.0014
1435590_at	Dcun1d5	8.7467	0.002	0.0001		1426555_at	Scpep1	0.0838	0.0408	0.0014
1446981_at	A830010M20Rik	8.7231	0.002	0.0001		1460344_at	Pbxip1	0.08	0.0409	0.0014
1416822_at	Dgcr14	9.0659	0.002	0.0001		1449461_at	Rbp7	0.0763	0.0413	0.0014
1423521_at	Lmnb1	8.2464	0.002	0.0001		1435338_at	Cdk6	0.0804	0.0413	0.0014
1436190_at	Zfp618	8.624	0.002	0.0001		1434177_at	Ece1	0.0813	0.0413	0.0014
1427044_a_at	Amph	11.2796	0.002	0.0001		1430623_s_at	Nabp1	0.0813	0.0416	0.0014
1429861_at	Pcdh9	10.2937	0.002	0.0001		1423271_at	Gjb2	0.0774	0.0416	0.0014
1448777_at	Mcm2	8.1203	0.002	0.0001		1460184_at	Hadh	0.0802	0.0419	0.0015
1436517_at	H1fx	9.2806	0.002	0.0001		1422558_at	Gamt	0.0824	0.042	0.0015
1426204_a_at	Oprl1	10.0017	0.002	0.0001		1424694_at	Fam210b	0.0807	0.0421	0.0015
1421425_a_at	Rcan2	9.5259	0.002	0.0001		1424242_at	Bphl	0.0806	0.0421	0.0015
1418785_at	Mapk8ip2	10.3382	0.002	0.0001		1427091_at	Znfx1	0.0814	0.0421	0.0015
1420932_at	Mapk8	8.3221	0.002	0.0001		1455314_at	Lpp	0.0826	0.0423	0.0015
1449345_at	Ccdc34	8.416	0.002	0.0001		1424670_s_at	Zfyve21	0.0817	0.0423	0.0015
1455559_at	Pcnxl2	8.4785	0.002	0.0001		1418990_at	Ms4a4d	0.08	0.0422	0.0015
1437067_at	Phtf2	8.6076	0.002	0.0001		1423754_at	Ifitm3	0.0808	0.0423	0.0015
1454729_at	Tmem108	8.5178	0.002	0.0001		1444468_at	Paqr8	0.0846	0.0422	0.0015
1438050_x_at	Gm9222	7.8876	0.002	0.0001		1418670_s_at	Hspg2	0.0809	0.0422	0.0015
1447259_at	Ank3	8.6807	0.002	0.0001		1425528_at	Prrx1	0.0819	0.0422	0.0015
1447540_at	Tigd3	8.6931	0.0021	0.0001		1449620_s_at	Adcy9	0.0837	0.0423	0.0015
1458502_at	NA	8.5458	0.0021	0.0001		1425684_at	Akr1b10	0.0828	0.0423	0.0015
1456682_at	Lonrf2	8.5694	0.0021	0.0001		1452428_a_at	B2m	0.081	0.0423	0.0015
1454832_at	Phactr1	10.3666	0.0021	0.0001		1439476_at	Dsg2	0.0805	0.0423	0.0015
1457587_at	Kcnq5	11.7448	0.0021	0.0001		1435143_at	Elk3	0.082	0.0425	0.0015
1440969_at	BC030308	8.3154	0.0021	0.0001		1424852_at	Mef2c	0.0795	0.0425	0.0015
1436867_at	Srl	9.1327	0.0021	0.0001		1429703_at	2900072G11Rik	0.0873	0.0427	0.0015
1458112_at	Adarb2	9.1293	0.0021	0.0001		1445574_at	NA	0.0856	0.0428	0.0015
1416028_a_at	Hn1	8.4917	0.0021	0.0001		1416487_a_at	Yap1	0.084	0.0428	0.0015
1457758_at	Eny2	8.6784	0.0021	0.0001		1416164_at	Fbln5	0.0825	0.0428	0.0015
1425660_at	Btbd3	9.118	0.0021	0.0001		1434341_x_at	NA	0.0821	0.0429	0.0015
1437294_at	Exosc10	7.9205	0.0021	0.0001		AFFX-r2-Bs-phe-M_at	NA	0.0858	0.0429	0.0015
1442562_at	Zfp827	8.8164	0.0021	0.0001		1416539_at	Siae	0.0834	0.0429	0.0015
1447723_at	NA	9.1033	0.0021	0.0001		1419499_at	Gpam	0.0828	0.043	0.0015
1436728_s_at	Rtel1	7.9739	0.0021	0.0001		1421818_at	Bcl6	0.0838	0.0431	0.0015
1418184_at	Cenpm	8.0582	0.0021	0.0001		1455224_at	Angptl1	0.0845	0.0432	0.0015
1422909_at	Smc6	8.2401	0.0021	0.0001		1434979_at	Fam210a	0.0836	0.0432	0.0015
1434936_at	Hirip3	8.1039	0.0021	0.0001		1452304_a_at	Arhgef5	0.0839	0.0432	0.0015
1456735_x_at	Acpl2	8.1564	0.0022	0.0001		1421346_a_at	Slc6a6	0.0905	0.0436	0.0015
1456698_s_at	Hnrnpdl	8.3709	0.0022	0.0001		1424695_at	Fam210b	0.0843	0.0436	0.0015
1433387_at	2900022M07Rik	8.5485	0.0022	0.0001		1440926_at	Flt1	0.083	0.0436	0.0015
1417376_a_at	Cadm1	9.3288	0.0022	0.0001		1419403_at	Smco4	0.0851	0.0436	0.0015
1436438_s_at	Dcaf5	9.5238	0.0022	0.0001		1427213_at	Pfkfb1	0.0822	0.0436	0.0015
1445274_at	Zfp781	8.4474	0.0022	0.0001		1452016_at	Alox5ap	0.084	0.0436	0.0015
1418546_a_at	Stambpl1	7.8302	0.0022	0.0001		1435752_s_at	Abcc9	0.0831	0.0436	0.0015
1416107_at	Nsg2	9.8233	0.0022	0.0001		1455913_x_at	Ttr	0.1658	0.0436	0.0015
1426598_at	Uty	10.6076	0.0022	0.0001		1457904_at	Car8	0.0863	0.0436	0.0016
1421830_at	Ak4	8.9462	0.0023	0.0001		1451085_at	C030006K11Rik	0.0838	0.0438	0.0016
1447838_x_at	Eml4	7.912	0.0023	0.0001		1434153_at	Shb	0.0874	0.0438	0.0016
1439188_at	Cpsf6	7.9389	0.0023	0.0001		1415996_at	Txnip	0.0839	0.0438	0.0016
1448845_at	Rpp25	8.6984	0.0023	0.0001		1418835_at	Phlda1	0.0843	0.0439	0.0016
1438306_at	Rnf180	7.736	0.0023	0.0001		1441137_at	Bicc1	0.0843	0.0441	0.0016
1460593_at	Susd4	8.7414	0.0023	0.0001		1423571_at	S1pr1	0.0841	0.0442	0.0016
1441994_at	Pcdhb16	8.8465	0.0023	0.0001		1419498_at	Tmigd1	0.0844	0.0442	0.0016
1429207_at	5730408K05Rik	8.008	0.0023	0.0001		1457275_at	Synm	0.0854	0.0442	0.0016
1440856_at	Mapk8	8.3279	0.0023	0.0001		1445679_at	NA	0.0859	0.0443	0.0016
1445567_at	NA	8.2799	0.0023	0.0001		1456718_at	Tmem56	0.0862	0.0443	0.0016
1416962_at	Rcc1	7.5938	0.0023	0.0001		1417982_at	Insig2	0.0835	0.0443	0.0016
1455807_at	Tspyl5	8.1169	0.0023	0.0001		1436196_at	C030046G05	0.085	0.0445	0.0016
1418620_at	Phox2a	9.656	0.0023	0.0001		1441946_at	Itih5	0.0864	0.0444	0.0016
1456961_at	Eny2	8.4795	0.0024	0.0001		1448539_a_at	Acy3	0.0845	0.0446	0.0016
1429172_a_at	Ncapg	8.2393	0.0024	0.0001		1416229_at	Rfk	0.0869	0.0446	0.0016
1448860_at	Rem2	8.4339	0.0024	0.0001		1427164_at	Il13ra1	0.0872	0.0447	0.0016
1459512_at	NA	7.6578	0.0024	0.0001		1452946_a_at	Rftn2	0.0854	0.0447	0.0016
1437909_at	Srcap	7.6263	0.0024	0.0001		1448724_at	Cish	0.0854	0.0447	0.0016
1420161_at	AA409749	9.4785	0.0024	0.0001		1459897_a_at	Sbsn	0.0892	0.0447	0.0016
1422474_at	Pde4b	9.8956	0.0024	0.0001		1418520_at	NA	0.0843	0.0447	0.0016
1421048_a_at	Ypel1	8.5468	0.0024	0.0001		1449335_at	Timp3	0.085	0.0447	0.0016
1440439_at	NA	8.4446	0.0024	0.0001		1417505_s_at	NA	0.0861	0.0449	0.0016
1444696_at	BC059841	9.4734	0.0024	0.0001		1417446_at	Slc12a4	0.0867	0.0449	0.0016
1433788_at	Nrxn3	8.6761	0.0024	0.0001		1419589_at	Cd93	0.0853	0.0449	0.0016
1429178_at	Tenm3	7.7609	0.0024	0.0001		1426906_at	NA	0.0839	0.0451	0.0016
1436916_at	Tmem108	8.996	0.0024	0.0001		1424713_at	Calml4	0.0848	0.0453	0.0016
1422653_at	Cep70	8.187	0.0024	0.0001		1451361_a_at	Pnpla7	0.0848	0.0453	0.0016
1449176_a_at	Dck	8.3384	0.0024	0.0001		1451499_at	Cadps2	0.0803	0.0456	0.0017
1442109_at	NA	7.436	0.0024	0.0001		1424495_a_at	Cklf	0.0887	0.0456	0.0017
1434572_at	Hdac9	8.5464	0.0024	0.0001		1425187_at	Sel1l	0.0887	0.0456	0.0017
1428864_at	Dusp8	8.6041	0.0024	0.0001		1421385_a_at	Myo7a	0.0884	0.0457	0.0017
1450333_a_at	Gata2	6.9797	0.0024	0.0001		1428660_s_at	Tor3a	0.0869	0.0457	0.0017
1437394_at	Agap1	8.5294	0.0025	0.0001		1422907_at	Gnat2	0.0888	0.0457	0.0017
1454830_at	NA	7.8588	0.0025	0.0001		1419031_at	Fads2	0.0978	0.0457	0.0017
1453416_at	Gas2l3	8.6558	0.0025	0.0001		1450733_at	Bicd2	0.0867	0.0458	0.0017
1458261_at	NA	7.6233	0.0025	0.0001		1456087_at	Nfia	0.0877	0.0459	0.0017
1439192_at	Nova2	8.4217	0.0025	0.0001		1436395_at	Card6	0.086	0.0459	0.0017
1426431_at	Jag2	9.1739	0.0025	0.0001		1424444_a_at	1600014C10Rik	0.0855	0.0459	0.0017
1459861_s_at	Kdm2b	7.569	0.0025	0.0001		1449928_at	Dynlt3	0.0909	0.0461	0.0017
1434140_at	Mcf2l	8.5962	0.0025	0.0001		1437629_at	Arhgef19	0.0875	0.0464	0.0017
1455845_at	Wscd1	8.0742	0.0025	0.0001		1426325_at	Kif1c	0.0874	0.0465	0.0017
1455143_at	Nlgn2	8.4599	0.0026	0.0001		1422780_at	Pxmp4	0.0868	0.0466	0.0017
1435473_at	Ppp1r26	7.899	0.0026	0.0001		1427214_at	Agmat	0.0824	0.0467	0.0017
1417672_at	Slc4a10	8.1743	0.0026	0.0001		1421812_at	Tapbp	0.0864	0.0469	0.0017
1439601_at	Heatr6	7.8946	0.0026	0.0001		1422622_at	Nos3	0.0864	0.0468	0.0017
1438320_s_at	Mcm7	7.654	0.0026	0.0001		1436763_a_at	Klf9	0.088	0.0469	0.0017
1433509_s_at	Reep1	10.5602	0.0026	0.0001		1427073_at	Lace1	0.0876	0.047	0.0017
1442307_at	NA	7.9053	0.0026	0.0001		1435841_s_at	Suclg2	0.0876	0.0471	0.0017
1460440_at	Lphn3	8.5184	0.0026	0.0001		1424065_at	Edem1	0.0882	0.047	0.0017
1440303_at	Slc7a6os	8.0295	0.0026	0.0001		1417811_at	Slc8b1	0.0885	0.047	0.0017
1458664_at	A430103D13Rik	8.2527	0.0026	0.0001		1437865_at	Spata13	0.0898	0.047	0.0017
1456117_at	Rrp1b	7.3811	0.0026	0.0001		1439153_at	Rnf144b	0.0852	0.047	0.0017
1435609_at	Trp53bp1	8.0194	0.0026	0.0001		1447849_s_at	Maf	0.0859	0.0472	0.0017
1428523_at	Lphn3	8.4578	0.0026	0.0001		1457682_at	Arhgap42	0.0864	0.0473	0.0017
1436135_at	NA	8.7578	0.0026	0.0001		1420401_a_at	Ramp3	0.0897	0.0474	0.0017
1451447_at	Cuedc1	8.3251	0.0026	0.0001		1418450_at	Islr	0.0857	0.0474	0.0017
1417903_at	Dfna5	9.0389	0.0026	0.0001		1418712_at	Cdc42ep5	0.0887	0.0475	0.0018
1456479_at	Snx30	7.9755	0.0027	0.0001		1434944_at	Dmpk	0.09	0.0475	0.0018
1428713_s_at	Gins2	7.695	0.0027	0.0001		1451506_at	Mef2c	0.0858	0.0476	0.0018
1430226_at	Xlr4c	7.7165	0.0027	0.0001		1428527_at	Snx7	0.0888	0.0476	0.0018
1435296_at	Adra2c	8.8107	0.0027	0.0001		1451132_at	Pbxip1	0.0887	0.0476	0.0018
1438701_at	Bicd1	9.2663	0.0027	0.0001		1449983_a_at	Nqo2	0.0899	0.0476	0.0018
1452319_at	Zfp82	7.8904	0.0027	0.0001		1440845_at	Tmem243	0.0888	0.0477	0.0018
1450417_a_at	Rps20	7.5839	0.0027	0.0001		1421358_at	H2-M3	0.088	0.0477	0.0018
1423315_at	Bbc3	9.0166	0.0027	0.0001		1416230_at	Rfk	0.0916	0.0477	0.0018
1424060_at	Neil3	8.2764	0.0027	0.0001		1449954_at	NA	0.089	0.0477	0.0018
1429600_at	Mthfd2l	8.2885	0.0027	0.0001		1428895_at	Rftn2	0.0889	0.0478	0.0018
1437472_at	Unc13a	9.2965	0.0027	0.0001		1416630_at	Id3	0.0898	0.0479	0.0018
1457367_at	NA	7.7518	0.0027	0.0001		1433942_at	Myo6	0.0884	0.048	0.0018
1449730_s_at	Fzd3	7.7157	0.0028	0.0001		1460681_at	NA	0.0916	0.048	0.0018
1417261_at	Mbtd1	7.0157	0.0028	0.0001		1450392_at	Abca1	0.0931	0.048	0.0018
1453281_at	Pik3cd	8.9509	0.0028	0.0001		1451376_at	Atl3	0.0901	0.0481	0.0018
1448126_at	Fam60a	7.2162	0.0028	0.0001		1453749_at	2610507I01Rik	0.0903	0.0481	0.0018
1455799_at	Rorb	8.0428	0.0028	0.0001		1423077_at	Snx9	0.09	0.0481	0.0018
1448638_at	Mtbp	7.7123	0.0028	0.0001		1460251_at	Fas	0.0896	0.0481	0.0018
1455262_at	Thsd4	8.9416	0.0028	0.0001		1418322_at	Crem	0.0914	0.0483	0.0018
1438592_at	Nek1	7.3856	0.0028	0.0001		1443814_x_at	Ctsh	0.0917	0.0483	0.0018
1443800_at	NA	7.9418	0.0028	0.0001		1460387_a_at	Siae	0.0906	0.0483	0.0018
1451529_at	Sgtb	9.7642	0.0028	0.0001		1420959_at	Asph	0.0909	0.0483	0.0018
1447908_x_at	Ttc3	8.0004	0.0028	0.0001		1451777_at	Ddx60	0.0926	0.0484	0.0018
1420048_at	C78859	8.2246	0.0028	0.0001		1457944_at	NA	0.0936	0.0484	0.0018
1437675_at	Slc8a1	7.7255	0.0028	0.0001		1416832_at	Slc39a8	0.0894	0.0486	0.0018
1438007_at	Fam19a2	7.6479	0.0028	0.0001		1417584_at	Slc11a2	0.0933	0.0485	0.0018
1442116_at	Gpr176	9.2823	0.0029	0.0001		1450650_at	Myo10	0.0906	0.0486	0.0018
1452098_at	Chtf18	7.4152	0.0029	0.0001		1435872_at	NA	0.089	0.0486	0.0018
1453841_at	2310050P20Rik	7.8665	0.0029	0.0001		1454748_at	Naprt1	0.0888	0.0486	0.0018
1456421_at	4930578M01Rik	8.1978	0.0029	0.0001		1447800_x_at	Tcn2	0.0891	0.0486	0.0018
1453129_a_at	Rgs12	7.4618	0.0029	0.0001		1420150_at	Spsb1	0.0889	0.0486	0.0018
1422411_s_at	NA	8.8624	0.0029	0.0001		1425803_a_at	Mbd2	0.0949	0.0486	0.0018
1437548_at	Bicd1	8.9089	0.0029	0.0001		1439104_at	C230081A13Rik	0.0929	0.0486	0.0018
1418030_at	Slco3a1	7.8015	0.0029	0.0001		1416200_at	Il33	0.0903	0.0487	0.0018
1438102_at	Senp8	8.0518	0.0029	0.0001		1416982_at	Foxo1	0.0914	0.0487	0.0018
1427382_a_at	Suv39h1	7.8402	0.0029	0.0001		1438024_at	Mcur1	0.0899	0.0487	0.0018
1425543_s_at	Plekha5	7.381	0.0029	0.0001		1451507_at	Mef2c	0.088	0.0486	0.0018
1453247_at	Zfp618	7.7582	0.0029	0.0001		1453343_s_at	Vrk2	0.0912	0.0487	0.0018
1441420_at	Igsf9	7.8833	0.0029	0.0001		1423306_at	Smim3	0.0943	0.0487	0.0018
1457550_at	9530059O14Rik	7.8514	0.003	0.0001		1448024_at	Npr3	0.0898	0.0487	0.0018
1426991_at	Pcnxl4	7.6754	0.003	0.0001		1448929_at	F13a1	0.0946	0.0489	0.0018
1454305_at	NA	7.5799	0.003	0.0001		1455452_x_at	Kctd14	0.0902	0.0489	0.0018
1439504_s_at	Zfp28	8.3939	0.003	0.0001		1433581_at	1190002N15Rik	0.0911	0.0491	0.0019
1439252_at	NA	7.7537	0.003	0.0001		1426315_a_at	6330416G13Rik	0.0905	0.0491	0.0019
1434456_at	Rundc3b	7.9795	0.003	0.0001		1448852_at	Rgn	0.115	0.0491	0.0019
1453745_at	2700038G22Rik	7.0469	0.003	0.0001		1456437_x_at	NA	0.0897	0.049	0.0019
1437439_at	2410089E03Rik	7.5639	0.003	0.0001		1425676_a_at	Elovl1	0.0953	0.049	0.0019
1450916_at	Stau2	8.7154	0.0031	0.0001		1417227_at	Mccc1	0.0902	0.049	0.0019
1441124_at	Vezt	7.6434	0.0031	0.0001		1429947_a_at	Zbp1	0.0937	0.0491	0.0019
1415878_at	Rrm1	7.3496	0.0031	0.0001		1418699_s_at	Fech	0.0904	0.0491	0.0019
1418440_at	Col8a1	8.3217	0.0031	0.0001		1440879_at	Abca9	0.0909	0.0492	0.0019
1429510_at	2810410L24Rik	7.3568	0.0031	0.0001		1420835_at	Slc25a30	0.0857	0.0492	0.0019
1448806_at	Mmp24	7.4596	0.0031	0.0001		1417208_at	Amacr	0.0882	0.0491	0.0019
1437079_at	Slc18a2	9.4977	0.0031	0.0001		1441181_at	NA	0.094	0.0492	0.0019
1456674_at	NA	7.4422	0.0031	0.0001		1423909_at	Tmem176a	0.0941	0.0495	0.0019
1446669_at	NA	8.8513	0.0031	0.0001		1417604_at	Camk1	0.093	0.0495	0.0019
1439394_x_at	Cdc20	7.9039	0.0031	0.0001		1451114_at	Cmtm6	0.0924	0.0496	0.0019
1436042_at	Tln1	7.7464	0.0031	0.0001		1436994_a_at	Hist1h1c	0.0913	0.0496	0.0019
1448378_at	Fscn1	7.2869	0.0031	0.0001		1426435_at	Tmem135	0.0917	0.0496	0.0019
1449154_at	Col11a1	8.2812	0.0031	0.0001		1432562_at	1110006G14Rik	0.093	0.0496	0.0019
1416798_a_at	Nme4	7.4999	0.0031	0.0001		1426436_at	Tmem159	0.0933	0.0496	0.0019
1438063_at	Mphosph9	6.8754	0.0031	0.0001		1425991_a_at	Kank2	0.0921	0.0497	0.0019
1435852_at	Spred3	7.7518	0.0031	0.0001		1418698_a_at	Fech	0.0915	0.0498	0.0019
1418954_at	Camkk1	7.6783	0.0031	0.0001		1426084_a_at	Tor1aip1	0.092	0.0499	0.0019
1447669_s_at	Gng4	8.6789	0.0031	0.0001
1448972_at	Gria1	8.7004	0.0031	0.0001
1434394_at	N4bp2	7.0368	0.0031	0.0001
1446953_at	NA	7.4138	0.0031	0.0001
1440947_at	Prrc2c	7.0879	0.0032	0.0001
1458820_at	Zfp560	8.1839	0.0032	0.0001
1424970_at	Purg	7.3952	0.0032	0.0001
1428189_at	Tpgs2	8.5046	0.0032	0.0001
1455440_at	Clcn6	9.032	0.0032	0.0001
1421349_x_at	Cend1	10.041	0.0032	0.0001
1436725_at	Arhgef39	7.642	0.0032	0.0001
1428816_a_at	Gata2	6.6735	0.0032	0.0001
1438861_at	Bnc2	8.1851	0.0033	0.0001
1421395_at	Zik1	7.9065	0.0033	0.0001
1450250_at	Otud7a	8.3938	0.0033	0.0001
1460252_s_at	Zfp105	7.3087	0.0033	0.0001
1432187_at	Nup43	7.0282	0.0033	0.0001
1448584_at	Rsrc1	7.4353	0.0033	0.0001
1450448_at	Stc1	8.3874	0.0033	0.0001
1433732_x_at	Igf2bp3	8.6459	0.0034	0.0001
1436220_at	Zfp287	7.7007	0.0034	0.0001
1426925_at	Rc3h2	7.1154	0.0034	0.0001
1456377_x_at	NA	7.6274	0.0034	0.0001
1457568_at	Hnrnpd	7.5324	0.0034	0.0001
1437244_at	Gas2l3	7.6918	0.0034	0.0001
1456859_at	Lnp	7.8275	0.0034	0.0001
1447591_x_at	A830082N09Rik	7.7318	0.0034	0.0001
1448150_at	Nup62	7.5366	0.0035	0.0001
1417656_at	Mybl2	7.4306	0.0035	0.0001
1454893_at	Fam189b	8.668	0.0035	0.0001
1456137_at	Nrxn3	8.1122	0.0035	0.0001
1427347_s_at	Tubb2a	9.1278	0.0035	0.0001
1431782_s_at	Ypel1	7.2795	0.0035	0.0001
1436182_at	Satb1	7.0728	0.0035	0.0001
1434264_at	Ank2	9.038	0.0035	0.0001
1452666_a_at	Tmcc2	8.9324	0.0035	0.0001
1453093_at	Rasgef1c	8.0076	0.0035	0.0001
1419669_at	Prtn3	7.4427	0.0035	0.0001
1448531_at	Lmnb2	7.0542	0.0035	0.0001
1444020_at	NA	7.7178	0.0035	0.0001
1451734_a_at	Dbn1	7.7325	0.0035	0.0001
1434532_at	Csrnp2	7.2376	0.0035	0.0001
1426389_at	Camk1d	7.4522	0.0035	0.0001
1427281_at	Scn2a1	8.1588	0.0035	0.0001
1416698_a_at	NA	7.0177	0.0035	0.0001
1433619_at	Zfp956	7.3247	0.0035	0.0001
1438643_at	Camk1d	7.4245	0.0035	0.0001
1422545_at	Tbx2	7.5668	0.0036	0.0001
1447550_at	NA	7.8287	0.0036	0.0001
1419909_at	Mphosph9	7.2625	0.0036	0.0001
1450728_at	Fjx1	7.2938	0.0036	0.0001
1434964_at	Amz2	7.0914	0.0036	0.0001
1435283_s_at	Fam189a2	8.1711	0.0036	0.0001
1455185_s_at	Phf16	6.8751	0.0037	0.0001
1443877_a_at	Rapgef6	7.5592	0.0037	0.0001
1417940_s_at	Rad51ap1	7.42	0.0037	0.0001
1437543_at	Fubp1	6.7442	0.0037	0.0001
1428734_at	Anapc15	7.2242	0.0037	0.0001
1454794_at	Spast	7.1716	0.0037	0.0001
1451558_at	Fbxw7	7.0121	0.0037	0.0001
1452124_at	Ank3	8.6016	0.0037	0.0001
1416666_at	Serpine2	7.9716	0.0037	0.0001
1456853_at	Gm4924	6.6254	0.0037	0.0001
1429918_at	Arhgap20	7.9606	0.0037	0.0001
1457689_at	Sbf2	7.2143	0.0037	0.0001
1428135_a_at	Eef1d	6.9456	0.0038	0.0001
1436041_at	Hand2	8.3569	0.0038	0.0001
1433988_s_at	C230098O21Rik	7.5867	0.0038	0.0001
1437791_s_at	Eml5	7.1587	0.0038	0.0002
1448342_at	Mapk10	9.5483	0.0038	0.0002
1440181_at	Ccdc177	7.199	0.0038	0.0002
1430302_at	Cnrip1	6.9925	0.0039	0.0002
1459289_at	NA	7.4295	0.0039	0.0002
1422629_s_at	Shroom3	7.1681	0.0039	0.0002
1420028_s_at	Mcm3	6.7864	0.0039	0.0002
1423506_a_at	Nnat	8.4266	0.0039	0.0002
1441013_at	NA	7.4583	0.0039	0.0002
1435337_at	Tshz3	7.6821	0.0039	0.0002
1437613_s_at	Ptpdc1	8.5475	0.0039	0.0002
1425349_a_at	Myef2	7.2732	0.0039	0.0002
1438528_at	NA	6.4523	0.0039	0.0002
1429232_at	Hnrnpr	7.1004	0.0039	0.0002
1439748_at	Dpp6	8.9128	0.0039	0.0002
1442122_at	AI451458	6.8651	0.0039	0.0002
1446947_at	NA	7.3991	0.0039	0.0002
1437092_at	Clip4	7.1111	0.004	0.0002
1455898_x_at	Slc2a3	10.415	0.004	0.0002
1435922_at	Fbxl19	8.2569	0.004	0.0002
1452663_at	Svop	7.6258	0.004	0.0002
1440431_at	NA	6.6145	0.004	0.0002
1418451_at	Gng2	8.3356	0.004	0.0002
1454433_at	6330526H18Rik	7.17	0.0041	0.0002
1427025_at	Mtmr7	8.4191	0.0041	0.0002
1447551_x_at	Lphn3	9.3483	0.0041	0.0002
1457093_at	Gapvd1	7.2901	0.0041	0.0002
1447493_at	Pirt	10.1733	0.0041	0.0002
1453600_at	Ccdc18	7.0449	0.0041	0.0002
1440308_at	Cmpk1	8.8372	0.0041	0.0002
1429390_at	Acpl2	6.9613	0.0041	0.0002
1455554_at	A830039N20Rik	7.6966	0.0041	0.0002
1422734_a_at	Myb	7.2394	0.0041	0.0002
1417378_at	Cadm1	7.8825	0.0042	0.0002
1438060_at	Npas3	7.2491	0.0042	0.0002
1442306_at	NA	7.1318	0.0042	0.0002
1416379_at	Panx1	7.4254	0.0042	0.0002
1440043_at	NA	7.2713	0.0042	0.0002
1419152_at	2810417H13Rik	6.6111	0.0043	0.0002
1460403_at	Psip1	7.1599	0.0043	0.0002
1433937_at	Trp53bp2	6.7314	0.0043	0.0002
1457290_at	NA	7.1241	0.0043	0.0002
1429022_at	Adcyap1r1	7.6934	0.0043	0.0002
1428167_a_at	Mpzl1	7.1941	0.0043	0.0002
1456055_x_at	Pold1	6.7719	0.0043	0.0002
1437912_at	Iqsec3	7.2678	0.0044	0.0002
1437549_at	2810408I11Rik	7.1289	0.0044	0.0002
1428373_at	Ip6k2	6.5203	0.0044	0.0002
1444236_at	AW552393	7.118	0.0044	0.0002
1430543_at	Clip3	7.7202	0.0044	0.0002
1430745_at	5930409G06Rik	7.374	0.0044	0.0002
1416638_at	Sall2	6.7177	0.0044	0.0002
1446127_at	Zeb1	7.5741	0.0045	0.0002
1448955_s_at	Cadps	9.4284	0.0045	0.0002
1436789_at	Ccnjl	7.0059	0.0045	0.0002
1425339_at	Plcb4	8.0143	0.0045	0.0002
1417132_at	Cdc25a	7.0256	0.0045	0.0002
1456775_at	Ints8	6.7934	0.0045	0.0002
1432205_a_at	Mtus2	7.4514	0.0045	0.0002
1417719_at	Sap30	6.617	0.0045	0.0002
1456553_at	NA	6.4356	0.0045	0.0002
1419218_at	Vangl2	6.6147	0.0045	0.0002
1417971_at	Nrm	6.5945	0.0045	0.0002
1436067_at	Zbtb10	6.9955	0.0046	0.0002
1435421_at	Fsd1	8.0932	0.0046	0.0002
1422834_at	Kcnd2	7.0781	0.0046	0.0002
1431202_at	Herc3	6.9797	0.0046	0.0002
1447495_at	Fank1	6.8602	0.0046	0.0002
1449126_at	Zfp90	6.9351	0.0046	0.0002
1427147_at	Mms22l	6.3314	0.0046	0.0002
1433413_at	NA	7.6902	0.0046	0.0002
1448628_at	Scg3	7.9093	0.0046	0.0002
1423274_at	Ints6	8.3925	0.0046	0.0002
1439168_at	Camk2d	6.7948	0.0047	0.0002
1435050_at	D10Bwg1379e	8.1885	0.0047	0.0002
1428207_at	Bcl7a	6.9902	0.0047	0.0002
1419470_at	Gnb4	7.3458	0.0047	0.0002
1440291_at	NA	6.8118	0.0047	0.0002
1428108_x_at	Tmcc2	8.0438	0.0047	0.0002
1447873_x_at	Bid	7.2301	0.0047	0.0002
1456350_at	Zfp451	6.7365	0.0047	0.0002
1440210_at	Cacng2	7.1231	0.0047	0.0002
1447553_x_at	Ric3	7.1158	0.0047	0.0002
1445081_at	Scai	6.4875	0.0047	0.0002
1436260_at	NA	7.5337	0.0047	0.0002
1423520_at	Lmnb1	6.9804	0.0047	0.0002
1444232_at	Prkg1	7.7461	0.0047	0.0002
1452816_at	Mlf1ip	6.7514	0.0047	0.0002
1439485_at	Zfp608	7.0228	0.0047	0.0002
1441491_at	A330068G13Rik	8.605	0.0047	0.0002
1418493_a_at	Snca	8.2922	0.0047	0.0002
1420532_at	Magi2	6.5712	0.0048	0.0002
1455109_at	Tbl1xr1	6.5334	0.0048	0.0002
1455834_x_at	Tacc3	6.744	0.0048	0.0002
1438246_at	Csnk1g1	6.3788	0.0048	0.0002
1436071_at	Ankrd26	6.5098	0.0048	0.0002
1428931_a_at	Parp6	7.3936	0.0048	0.0002
1449423_at	Mast1	7.5789	0.0048	0.0002
1440989_at	Mrpl35	7.7121	0.0049	0.0002
1429642_at	Zfand4	7.3764	0.0049	0.0002
1436888_at	Nhlh2	6.7469	0.0049	0.0002
1435699_at	Ppm1l	6.5797	0.0049	0.0002
1424882_a_at	Nt5dc2	7.2693	0.0049	0.0002
1435642_at	Prr18	6.9604	0.0049	0.0002
1436349_at	2700094K13Rik	6.5839	0.0049	0.0002
1455192_at	Tmem198	7.117	0.0049	0.0002
1437627_at	Mex3d	6.6813	0.005	0.0002
1457086_at	D930028M14Rik	6.9776	0.005	0.0002
1448187_at	Pold1	6.9237	0.005	0.0002
1429028_at	Dock11	7.5717	0.005	0.0002
1428156_at	Gng2	8.2834	0.005	0.0002
1435543_at	Apc	7.2299	0.005	0.0002
1437262_x_at	Bcas2	7.0621	0.005	0.0002
1427276_at	Smc4	6.2755	0.0051	0.0002
1424991_s_at	NA	6.4221	0.0051	0.0002
1445181_at	Eml5	6.5505	0.0051	0.0002
1434265_s_at	Ank2	8.1239	0.0051	0.0002
1456136_at	Kifc5b	6.6227	0.0051	0.0002
1439397_at	Fmn1	8.6582	0.0051	0.0002
1436641_at	AI415730	6.4835	0.0051	0.0002
1450436_s_at	Dnajb5	6.9024	0.0051	0.0002
1416354_at	Rbmx	6.5818	0.0051	0.0002
1460086_at	NA	6.4031	0.0051	0.0002
1419402_at	Mns1	6.1822	0.0051	0.0002
1452050_at	Camk1d	7.0705	0.0051	0.0002
1436174_at	Atad2	6.3841	0.0051	0.0002
1440973_at	NA	8.1333	0.0051	0.0002
1455548_at	Dlgap4	7.2065	0.0051	0.0002
1453183_at	Dnaaf2	6.1181	0.0051	0.0002
1423440_at	Ska2	6.4836	0.0051	0.0002
1422697_s_at	Jarid2	6.5001	0.0051	0.0002
1439786_at	Gab2	6.7739	0.0052	0.0002
1434582_at	Erc2	7.3246	0.0052	0.0002
1459914_at	Slc25a53	8.6377	0.0052	0.0002
1419254_at	Mthfd2	6.255	0.0052	0.0002
1419580_at	Dlg4	7.9502	0.0052	0.0002
1416007_at	Satb1	6.4579	0.0052	0.0002
1434711_at	BC030867	6.8214	0.0052	0.0002
1439652_at	NA	6.2204	0.0052	0.0002
1439265_at	NA	6.9171	0.0052	0.0002
1452706_a_at	Dennd6b	6.7896	0.0052	0.0002
1455849_at	Nav1	7.4084	0.0052	0.0002
1424675_at	Slc39a6	6.8025	0.0052	0.0002
1441020_at	NA	6.8322	0.0052	0.0002
1456064_at	AI504432	7.958	0.0052	0.0002
1457191_at	NA	6.8354	0.0052	0.0002
1442557_at	NA	7.0963	0.0052	0.0002
1435656_at	Gmps	7.162	0.0052	0.0002
1452682_at	Fam122b	6.1907	0.0052	0.0002
1456392_at	Negr1	7.5794	0.0052	0.0002
1426239_s_at	Arrb2	6.497	0.0052	0.0002
1437520_a_at	Nup85	6.4616	0.0052	0.0002
1423329_at	Gdap1	7.3457	0.0052	0.0002
1448698_at	Ccnd1	6.763	0.0052	0.0002
1443375_at	Gnas	6.4744	0.0052	0.0002
1423682_a_at	Cdca4	6.4827	0.0053	0.0002
1437568_at	Mmp16	6.7362	0.0053	0.0002
1421731_a_at	Fen1	6.2141	0.0053	0.0002
1435020_at	Klhdc2	7.0952	0.0053	0.0002
1439960_at	Rpusd2	6.5484	0.0053	0.0002
1451279_at	Erc1	6.6634	0.0054	0.0002
1460081_at	Syt7	6.5844	0.0053	0.0002
1449705_x_at	Mcm3	6.2446	0.0054	0.0002
1429790_at	Celf6	9.1961	0.0054	0.0002
1445326_at	Sdk1	7.12	0.0055	0.0002
1453614_a_at	Nfe2l3	6.8225	0.0055	0.0002
1455943_at	Zfp451	6.6297	0.0055	0.0002
1416251_at	Mcm6	6.225	0.0055	0.0002
1450888_at	Napb	9.6298	0.0055	0.0002
1418027_at	Exo1	6.7142	0.0055	0.0002
1456415_at	Zfp451	6.2267	0.0055	0.0002
1438363_at	Pnmal2	6.7376	0.0055	0.0002
1421756_a_at	Gpr19	6.8385	0.0055	0.0002
1456093_at	Zfp536	6.8372	0.0056	0.0002
1416008_at	Satb1	6.3688	0.0056	0.0002
1431893_a_at	Pdss1	6.6361	0.0056	0.0002
1436440_at	Slc25a12	7.1159	0.0056	0.0002
1439086_at	A930009L07Rik	6.0438	0.0056	0.0002
1440219_at	NA	6.2685	0.0056	0.0002
1417270_at	Wdr12	6.3845	0.0056	0.0002
1437332_at	NA	7.2747	0.0056	0.0002
1437154_at	Cep170	6.5015	0.0056	0.0002
1435311_s_at	Syn3	6.9233	0.0056	0.0002
1455033_at	Fam102b	8.0481	0.0056	0.0002
1439807_at	Tmem74	6.6965	0.0056	0.0002
1455735_at	Ap1s3	6.4851	0.0056	0.0002
1443239_at	NA	6.7308	0.0056	0.0002
1429484_at	1110002L01Rik	6.1393	0.0057	0.0002
1420925_at	Tub	7.2533	0.0057	0.0002
1437386_at	Lingo1	7.5931	0.0057	0.0002
1436529_at	Gpr123	6.4722	0.0057	0.0003
1444746_at	NA	5.9276	0.0058	0.0003
1433452_at	B630019K06Rik	6.7981	0.0058	0.0003
1459981_s_at	Rsbn1	6.2211	0.0058	0.0003
1429138_at	Npas3	6.5493	0.0058	0.0003
1454827_at	Pogz	6.373	0.0058	0.0003
1428285_at	8430427H17Rik	6.4974	0.0058	0.0003
1453293_a_at	2810408A11Rik	6.3673	0.0058	0.0003
1458163_at	Zfp941	7.5027	0.0058	0.0003
1449839_at	Casp3	6.5188	0.0058	0.0003
1447624_s_at	Stox2	6.6061	0.0059	0.0003
1440999_at	Zfp697	6.2755	0.0059	0.0003
1459716_at	AI835735	6.7484	0.0059	0.0003
[truncated: 1,683 more rows]
