# Supplementary material for: A Cre-conditional MYCN-driven neuroblastoma mouse model as an improved tool for preclinical studies
Source: Oncogene. 2014 Sep 1;34(26):3357–68. doi: 10.1038/onc.2014.269 (PMC4487199; doi:10.1038/onc.2014.269)
Supplement: Supplementary Table 3 [file onc2014269x13.xls]

## Sheet: Table S
Supplementary Table 3. Fold change of genes in MYCN signature (Westerman et al., 2008) between tumors from heterozygous LSL-MYCN;Dbh-iCre mice and normal adrenal gland. pfp: percentage false positive
Gene Symbol	fold change	pfp	P-value
Ncl	0.738072	0.197585	0.138689
Fus	1.51802	0.0507713	0.026362
Nme1	1.86935	0.000125258	1.86612e-05
Snrpf	1.85635	0.00023051	3.10302e-05
Eno1	-0.657695	0.331866	0.258472
Slc16a1	0.366337	0.765958	0.721768
Fasn	-2.24063	0.0572433	0.0324746
Hspe1	-1.6722	0.0130501	0.00464281
Mthfd2	2.64502	0.0377224	0.017055
Cdca4	2.69659	0.000102655	7.15493e-06
Uck2	1.82912	0.0142954	0.00522331
Nipsnap1	2.35521	0.0509058	0.0274108
Srm	1.97202	0.000709002	0.000129529
Wdr3	1.71641	0.016377	0.00614137
Smarcc1	2.23298	0.000719813	0.000145347
Trap1	-2.34479	1.33245e-05	6.40602e-07
Abcc4	-1.34958	0.000709002	0.000129467
Hk2	-2.5022	0.0804099	0.0502562
Pfas	0.213783	0.682529	0.623464
Tomm40	-1.65653	0.0469264	0.0234632
Ldhb	-2.32605	0.21024	0.151616
Ly6e	-1.35438	0.000456014	7.0156e-05
Grpel1	-1.76056	7.39513e-06	2.13321e-07
Fads1	-1.62735	0.122358	0.0811799
Gpatch4	1.85735	0.00406809	0.00113437
Exosc2	2.15467	0.0379218	0.0184008
Tsen2	1.74883	0.0351264	0.0148612
Tmem97	1.47284	0.0500787	0.0255209
Nt5dc2	2.86181	0.0629108	0.0362947
Ruvbl1	1.55235	0.0011641	0.000246251
Wdr43	1.72161	0.000719813	0.00014214
Pold2	1.897	5.20758e-05	3.00438e-06
Lyar	1.32858	0.00355485	0.000957076
Pprc1	1.38217	0.0377224	0.0174103
Ppan	1.47987	0.0649388	0.0387135
Pnpt1	1.51911	0.0289366	0.0114077
Ruvbl2	1.69668	0.000102655	7.89656e-06
Katnb1	1.74755	0.00023051	3.01359e-05
Aatk	1.8388	0.379224	0.313589
Suv39h2	4.66837	0.0348515	0.0141812
Pycr1	5.60922	8.68268e-07	8.34873e-09
Dph2	1.60685	0.100745	0.0639342
Polr3d	1.60092	0.247862	0.18113
Fjx1	2.86667	0.000189481	2.00413e-05
Ifrd2	-1.74341	0.00250205	0.000615558
1700017B05Rik	-2.77252	0.0481705	0.032756
Pcolce2	-1.31536	0.379224	0.311637
Ppif	-0.107705	0.848318	0.814695
Shmt2	-0.773881	0.364272	0.294219
Slc25a26	-1.20418	0.0649388	0.0385244
