# Supplementary material for: A Cre-conditional MYCN-driven neuroblastoma mouse model as an improved tool for preclinical studies
Source: Oncogene. 2014 Sep 1;34(26):3357–68. doi: 10.1038/onc.2014.269 (PMC4487199; doi:10.1038/onc.2014.269)
Supplement: Supplementary Table 4 [file onc2014269x14.xls]

## Sheet: Table S
Supplementary Table 4. Fold change of miRNAs in MYCN signature (Mestdagh et al., 2010) in LSL-MYCN;Dbh-iCre tumors compared to normal adrenals. pfp: percentage false positive
miRNA	fold change	pfp	P-value		miRNA	fold change	pfp	P-value
upregulated in MYCN signture					downregulated in MYCN signature
miR-18a-5p	4.50615	1.16627e-08	2.6914e-09		miR-215-5p	-5.18235	6.14032e-09	1.25955e-09
miR-20b-5p	2.71324	2.65656e-07	8.8552e-08		miR-30c-5p	-3.28476	2.11376e-09	2.70995e-10
miR-20a-5p	2.67033	1.2456e-07	3.8326e-08		miR-26a-5p	-3.25258	4.46961e-09	7.56113e-10
miR-18a-3p	1.88887	7.82067e-05	4.21113e-05		miR-30a-5p	-3.0984	6.13624e-11	4.72019e-12
miR-19a-3p	1.47251	4.88579e-05	2.14821e-05		miR-26b-5p	-2.9684	4.46961e-09	8.02238e-10
miR-92a-3p	1.36687	8.89136e-07	3.19177e-07		miR-30e-5p	-2.71076	8.48073e-12	2.17455e-13
miR-15b-5p	1.13178	0.00270462	0.00194178		miR-129-5p	-2.54038	4.88579e-05	2.25498e-05
miR-181a-5p	0.430874	0.066938	0.0600726		miR-30d-5p	-2.52313	5.31683e-10	5.45315e-11
miR-9-5p	0.426121	0.538743	0.538743		miR-328-3p	-2.25785	1.09535e-07	3.00302e-08
miR-130a-3p	-0.302944	0.221279	0.209931		miR-615-3p	-2.04686	0.0199924	0.016404
miR-214-3p	-1.09222	0.00396932	0.00305333		miR-491-5p	-1.98804	3.21989e-06	1.23842e-06
					miR-500-3p	-1.68621	0.00521914	0.00414854
					miR-184-3p	-1.3744	0.00233366	0.00160021
					miR-28a-5p	-1.25876	0.000479253	0.000282636
					miR-140-5p	-1.07167	1.09535e-07	3.08945e-08
					miR-326-3p	-1.0156	0.024529	0.0207553
					miR-148a-3p	-1.00222	0.0480219	0.0418653
					miR-103-3p	-0.920991	0.00326584	0.00242845
					miR-148b-3p	-0.674399	0.00233366	0.00161561
					miR-340-3p	-0.369853	0.0783525	0.0723254
					miR-190a-5p	0.200692	0.392719	0.382649
					miR-324-3p	1.12142	0.000544157	0.000334866
					miR-324-5p	1.22578	1.39677e-05	5.73032e-06
					miR-331-3p	1.33706	7.29333e-05	3.74017e-05
					miR-137-3p	2.51724	6.79969e-05	3.31267e-05
					miR-149-5p	2.5276	0.00013608	7.67631e-05
					miR-488-3p	2.81373	0.00194503	0.00124681
					miR-128-3p	3.00487	2.66772e-11	1.36806e-12
					miR-153-3p	NA	NA	NA
					miR-330-5p	NA	NA	NA
