# Supplementary material for: A Cre-conditional MYCN-driven neuroblastoma mouse model as an improved tool for preclinical studies
Source: Oncogene. 2014 Sep 1;34(26):3357–68. doi: 10.1038/onc.2014.269 (PMC4487199; doi:10.1038/onc.2014.269)
Supplement: Supplementary Table 5 [file onc2014269x15.xls]

## Sheet: Table S3
Supplementary Table 5. miRNAs differentially expressed between tumors from heterozygous LSL-MYCN;Dbh-iCre mice and normal adrenal gland.
miRNA	fold change	pfp	P-value		miRNA	fold change	pfp	P-value
upregulated in LSL-MYCN tumors					downregulated in LSL-MYCN tumors
miR-99a-5p	155.773	0	0		miR-202-3p	0.0088	0	0
miR-146b-5p	111.392	0	0		miR-122-5p	0.0076	0	0
miR-100-5p	46.4221	0	0		miR-193a-5p	0.0186	0	0
miR-298-5p	43.9055	0	0		miR-29a-5p	0.0231	0	0
miR-323-3p	29.5941	0	0		miR-22-3p	0.0251	0	0
miR-218-2-3p	30.0003	0	0		miR-365-3p	0.0235	0	0
miR-138-5p	25.9293	0	0		miR-34b-5p	0.027	0	0
miR-138-1-3p	25.4341	0	0		miR-378a-5p	0.0255	0	0
miR-18a-5p	22.724	0	0		miR-215-5p	0.0275	0	0
miR-412-3p	17.5414	0	0		miR-744-3p	0.028	0	0
miR-130b-3p	17.3414	0	0		miR-29c-5p	0.0299	0	0
miR-370-3p	16.7211	0	0		miR-455-3p	0.037	0	0
miR-325-5p	15.7319	0	0		miR-542-5p	0.0376	0	0
miR-665-3p	14.2936	0.0014	0.0001		miR-1a-3p	0.0562	0	0
miR-218-5p	12.4099	0.0053	0.0002		miR-592-5p	0.0491	0	0
miR-294-3p	11.7482	0.0056	0.0002		miR-193a-3p	0.0382	0	0
miR-381-3p	11.9706	0.0059	0.0003		miR-126-5p	0.0424	0.0006	0
miR-376b-3p	11.3463	0.0061	0.0003		miR-125a-3p	0.0518	0.0006	0
miR-188-5p	9.1501	0.0226	0.0011		miR-224-5p	0.0517	0.0005	0
miR-770-5p	8.218	0.031	0.0016		miR-150-5p	0.054	0.0005	0
miR-467c-5p	6.342	0.0319	0.0018		miR-125b-2-3p	0.057	0.0024	0.0001
miR-804	7.9444	0.0314	0.0018		miR-378a-3p	0.0577	0.0032	0.0002
miR-128-3p	8.0271	0.0317	0.0019		miR-182-5p	0.0687	0.0074	0.0004
miR-410-3p	7.5103	0.0379	0.0024		let-7d-3p	0.1	0.0087	0.0006
miR-488-3p	7.031	0.038	0.0025		miR-126-3p	0.0699	0.0116	0.0008
miR-770-3p	6.9513	0.0496	0.0034		miR-24-2-5p	0.0701	0.0115	0.0008
					miR-30a-3p	0.0748	0.0152	0.0011
					miR-802-5p	0.1389	0.015	0.0011
					miR-192-5p	0.0863	0.0166	0.0013
					miR-30e-3p	0.0804	0.0197	0.0016
					miR-674-5p	0.0947	0.0239	0.0019
					miR-299a-5p	0.0956	0.0278	0.0023
					miR-10b-3p	0.1117	0.0412	0.0036
					miR-139-5p	0.1156	0.0435	0.0039
					miR-29a-3p	0.0954	0.0426	0.0039
					miR-375-3p	0.1325	0.0439	0.0042
					miR-299a-3p	0.1144	0.0446	0.0043
					miR-204-5p	0.106	0.0447	0.0045
